# Supplementary material for: Transcriptome architecture reveals genetic networks of bolting regulation in spinach
Source: BMC Plant Biol. 2021 Apr 14;21:179. doi: 10.1186/s12870-021-02956-0 (PMC8045288; doi:10.1186/s12870-021-02956-0)
Supplement: Supplementary file 2 — Additional file 2. [file 12870_2021_2956_MOESM2_ESM.xlsx]

## Sheet: List of DEGs identified Kashan
List of DEGs identified from stages comparison in accession Kashan
Spo12384	Early light-induced protein, putative
Spo18053	Zinc finger homeodomain protein 1
Spo08589	40S ribosomal protein S11
Spo18263	GDSL esterase/lipase
Spo23861	Ah24
Spo14501	N-hydroxycinnamoyl-CoA:tyramine N-hydroxycinnamoyl transferase THT7-1
Spo22924	Kinesin-like protein
Spo05751	Transducin family protein / WD-40 repeat family protein
Spo11981	Flowering locus T-like 1 protein
Spo26850	(Glycine-rich RNA binding protein 1) (Glycine-rich RNA binding protein 2)
Spo26079	1-aminocyclopropane-1-carboxylate oxidase 1
Spo19255	Boron transporter, putative
Spo05180	Jasmonate-induced protein homolog
Spo00362	Amino acid transporter, putative
Spo10912	P-loop containing nucleoside triphosphate hydrolases superfamily protein
Spo17621	Adenine nucleotide alpha hydrolases-like superfamily protein
Spo05852	Unknown protein
Spo12715	Cellulose synthase-like protein
Spo13070	Heat shock transcription factor C1, putative
Spo11566	Cinnamyl alcohol dehydrogenase 3
Spo26520	Phosphatase-like
Spo22270	Syntaxin, putative
Spo07872	Lectin
Spo19195	CONSTANS-like zinc finger protein
Spo09262	Lysosomal Pro-X carboxypeptidase
Spo22051	VQ motif-containing protein, putative
Spo26420	Bifunctional inhibitor/lipid-transfer protein/seed storage 2S albumin superfamily protein
Spo15381	Nuclear transcription factor Y subunit A-3, putative
Spo02301	Proteinase inhibitor
Spo21244	Unknown protein
Spo11983	Flowering locus T-like 1 protein
Spo09573	Polypyrimidine tract-binding protein-1-like protein
Spo16152	Nodulin-like / Major Facilitator Superfamily protein
Spo21234	Fatty acyl-CoA reductase 3
Spo23491	Tetratricopeptide repeat (TPR)-like superfamily protein
Spo03461	GDSL esterase/lipase
Spo14563	E3 ubiquitin-protein ligase
Spo17909	Purple acid phosphatase (3.1.3.2)
Spo07617	Ascorbate peroxidase
Spo08171	Glutathione S-transferase tau 9
Spo26018	Basic helix loop helix (BHLH) family transcription factor
Spo27084	(Nicotianamine synthase, putative) (2.5.1.43)
Spo16209	post-illumination chlorophyll fluorescence increase
Spo01110	Protein NRT1/ PTR FAMILY 2.13 (AtNPF2.13) (Nitrate transporter 1.7)
Spo02683	Unknown protein
Spo24609	serine-rich protein-related
Spo11621	Jasmonate-induced protein homolog
Spo25941	Aldolase like protein
Spo04373	Pentatricopeptide repeat (PPR) superfamily protein
Spo17442	Amaranthin-like lectin
Spo23664	NADPH--cytochrome P450 reductase
Spo26436	Glycosyl hydrolase family protein with chitinase insertion domain
Spo28275	Amaranthin-like lectin
Spo02306	Proteinase inhibitor
Spo10870	Peroxisomal membrane 22 kDa (Mpv17/PMP22) family protein
Spo18816	Mannose/glucose-specific lectin family protein
Spo24814	Arginine biosynthesis bifunctional protein ArgJ, chloroplastic
Spo19421	17.6 kDa class II heat shock protein
Spo23739	O-acyltransferase WSD1
Spo03914	P-loop containing nucleoside triphosphate hydrolases superfamily protein, putative
Spo06829	Glycosyltransferase family 29 (sialyltransferase) family protein
Spo19773	SNF1-related protein kinase regulatory subunit gamma 1
Spo22966	Thioesterase family protein
Spo03537	(CCT motif-containing protein) (Zinc finger CONSTANS-like protein)
Spo00360	Calcium-dependent nuclease
Spo06012	Phosphatidylinositol transfer protein, expressed
Spo21554	Protein translocase subunit SecA
Spo26498	Organic solute transporter ostalpha protein
Spo00216	Class I glutamine amidotransferase-like superfamily protein
Spo20518	Disease resistance-responsive (Dirigent-like protein) family protein
Spo11984	Flowering locus T-like 1 protein
Spo23336	Mechanosensitive channel of small conductance-like 10
Spo13793	5'-adenylylsulfate reductase 1
Spo22963	Albumin-2 protein
Spo05131	SAUR-like auxin-responsive protein family, putative
Spo15506	(Germin-like protein) (Precursor)
Spo25567	Unknown protein
Spo06551	Receptor-like kinase
Spo21697	rRNA N-glycosidase (3.2.2.22)
Spo03295	O-methyltransferase
Spo09609	Bifunctional inhibitor/lipid-transfer protein/seed storage 2S albumin superfamily protein
Spo20868	rRNA N-glycosidase (3.2.2.22)
Spo15163	UDP-Glycosyltransferase superfamily protein, putative
Spo25124	Rhodanese-like domain-containing protein 6 (Sulfurtransferase 6) (AtStr6)
Spo17468	Ubiquinol oxidase (1.10.3.11)
Spo00018	Cytochrome P450 like protein
Spo20599	Cytochrome P450 family 90 protein
Spo24782	ATP-dependent zinc metalloprotease FtsH (3.4.24.-)
Spo04430	(Alpha-glucosidase) (3.2.1.20)
Spo23311	Pyruvate kinase (2.7.1.40)
Spo25991	3-isopropylmalate dehydratase, small subunit
Spo09620	12-oxophytodienoate reductase
Spo18040	Transmembrane and coiled-coil domain-containing protein 4-like
Spo14496	Cytochrome P450 family protein
Spo28022	UDP-Glycosyltransferase superfamily protein
Spo26646	Receptor-like protein kinase 2
Spo06036	F-box family protein
Spo00358	Early response-like dehydration-protein
Spo15452	Disease resistance-responsive (Dirigent-like protein) family protein
Spo17808	F12M16.11
Spo00661	Phytoene synthase
Spo08566	UDP-Glycosyltransferase superfamily protein
Spo18956	Sugar transporter SWEET
Spo04360	Gigantea
Spo06043	Alpha/beta-Hydrolases superfamily protein
Spo14105	Wound-induced protein WIN1 (Precursor)
Spo20708	Disease resistance protein
Spo25914	Heavy metal transport/detoxification superfamily protein
Spo15147	Regulator of chromosome condensation (RCC1) family protein
Spo23054	Protein kinase superfamily protein
Spo21827	30S ribosomal protein S9, chloroplastic
Spo14860	(Protein phosphatase 2c, putative) (3.1.3.16)
Spo04490	Ribonuclease E/G-like protein (RNase E/G-like protein) (3.1.26.-)
Spo04427	Caffeic acid 3-O-methyltransferase
Spo09086	AGAMOUS-like MADS-box protein
Spo28095	Kunitz trypsin inhibitor
Spo09945	Acyl-ACP thioesterase
Spo00854	Mitochondrial import receptor subunit TOM20 (Translocase of outer membrane 20 kDa subunit)
Spo16523	NADPH:QUINONE OXIDOREDUCTASE family protein
Spo16321	(Maternal effect embryo arrest 14-1) (Maternal effect embryo arrest 14-1 protein)
Spo05975	ATP-dependent RNA helicase, putative
Spo19615	Polyubiquitin (Ubiquitin) (Precursor)
Spo00472	Purple acid phosphatase (3.1.3.2)
Spo00066	Octicosapeptide/Phox/Bem1p family protein
Spo13990	Ah24
Spo10696	Matrixin family protein, putative
Spo21696	Ribosome-inactivating protein PD-L3/PD-L4 (3.2.2.22) (rRNA N-glycosidase PD-L3/PD-L4)
Spo06643	Protein EXORDIUM-like 2 (Precursor)
Spo00857	Peptide transporter, putative
Spo21626	Isocitrate lyase (ICL) (Isocitrase) (Isocitratase) (4.1.3.1)
Spo23962	B3 domain-containing protein
Spo23224	ATP synthase subunit alpha, chloroplastic (3.6.3.14) (ATP synthase F1 sector subunit alpha) (F-ATPase subunit alpha)
Spo03563	(NAD(P)-binding rossmann-fold protein) (Short-chain dehydrogenase/reductase SDR)
Spo14732	Cytochrome P450 family 72 protein
Spo17494	Sorghum bicolor protein targeted either to mitochondria or chloroplast proteins T50848
Spo22364	30S ribosomal family protein
Spo03779	Amaranthin-like lectin
Spo27131	Non-specific lipid-transfer protein
Spo25580	Cytochrome P450
Spo09463	(BZIP transcription factor) (Transcription factor HY5-like protein)
Spo13767	Cytochrome P450
Spo17021	S-acyltransferase (2.3.1.225) (Palmitoyltransferase)
Spo24991	phosphatidic acid phosphohydrolase 2
Spo01055	Transducin/WD40 repeat-like superfamily protein
Spo12770	Ubiquitin-like superfamily protein
Spo26805	Peptide transporter, putative
Spo18576	COBRA-like protein 10 precursor
Spo06123	Protein LIGHT-DEPENDENT SHORT HYPOCOTYLS 10 (Protein ORGAN BOUNDARY 10)
Spo14367	Translation initiation factor
Spo00858	Peptide transporter, putative
Spo15797	Transducin/WD40 repeat-like superfamily protein
Spo08386	Basic helix loop helix (BHLH) DNA-binding family protein
Spo09227	receptor kinase 2
Spo17428	Unknown protein
Spo25629	Tonoplast intrinsic protein 41
Spo05503	P-loop containing nucleoside triphosphate hydrolases superfamily protein
Spo09619	12-oxophytodienoate reductase 3
Spo04382	Heat shock protein 81-1
Spo12382	Early light-induced protein, putative
Spo17157	Heat shock 70 kDa protein 4
Spo12389	Early light-induced protein, putative
Spo16508	Late embryogenesis abundant, putative
Spo18266	12-oxophytodienoate reductase 1
Spo21544	Calcium uniporter protein 1, mitochondrial (Precursor)
Spo08341	Calmodulin-like protein 6a
Spo05880	Nucleolar protein gar2-related isoform 2
Spo07022	Jasmonate-induced protein homolog
Spo02099	Serine/arginine-rich splicing factor 4
Spo09999	2-oxoglutarate-dependent dioxygenase family protein
Spo18320	NADPH-protochlorophyllide oxidoreductase family protein
Spo14842	Peptide transporter
Spo17665	Galactinol synthase
Spo08764	Alpha-glucosidase
Spo26072	YbaK/aminoacyl-tRNA synthetase-associated domain-containing protein
Spo08098	Myb-related protein 306
Spo14591	Defensin-like family protein
Spo21444	MYB family protein
Spo08585	UDP-glycosyltransferase
Spo19598	(Caffeoyl-CoA O-methyltransferase) (2.1.1.104)
Spo20114	Bifunctional nuclease 1 (3.1.-.-)
Spo23647	Ubiquitin carboxyl-terminal hydrolase (3.4.19.12)
Spo01548	NAD(P)-binding Rossmann-fold superfamily protein, putative
Spo13947	Chitinase
Spo27150	Pectinesterase (PE) (3.1.1.11) (Pectin methylesterase)
Spo17469	Ubiquinol oxidase (1.10.3.11)
Spo02104	Transcription initiation factor IIB (General transcription factor TFIIB)
Spo05777	Late embryogenesis abundant protein
Spo09110	Pentatricopeptide repeat-containing protein
Spo09278	Nudix hydrolase 20
Spo12687	Heat shock 70 kDa protein 4
Spo26612	(Chalcone synthase) (2.3.1.74)
Spo07994	Inactive purple acid phosphatase-like protein
Spo25581	Cytochrome P450
Spo19830	Exostosin family protein
Spo13035	(2-oxoglutarate (2OG) and Fe(II)-dependent oxygenase superfamily protein)
Spo24836	(BURP domain-containing protein) (Dehydration-responsive protein RD22)
Spo09831	chromatin-remodeling protein 11
Spo23242	NADP-dependent alkenal double bond reductase
Spo28094	Kunitz trypsin inhibitor
Spo04428	Caffeic acid O-methyltransferase
Spo16874	Mitochondrial uncoupling protein 2
Spo24381	Nitrate transporter NRT1.2B
Spo09118	UDP-glucose pyrophosphorylase
Spo19708	Linalool synthase
Spo08221	Aluminum induced protein with YGL and LRDR motifs
Spo23391	Abscisic acid receptor PYL2 (PYR1-like protein 2) (Regulatory components of ABA receptor 14)
Spo12216	Protein translocase secy subunit, putative
Spo03916	CAAX amino terminal protease family protein
Spo18199	Arabinogalactan-protein
Spo08635	Putative transcription factor bHLH056 (Basic helix-loop-helix protein 56) (AtbHLH56) (bHLH 56) (Transcription factor EN 106) (bHLH transcription factor bHLH056)
Spo09147	(GTP-binding nuclear protein Ran-3) (Ras-like GTP-binding protein 3G-1)
Spo10296	(Sugar transporter, putative) (1.3.1.74)
Spo07957	Transducin/WD40 repeat-like superfamily protein
Spo02783	(Beta-glucosidase, putative) (3.2.1.21)
Spo20495	DUF506 family protein
Spo20577	FASCICLIN-like arabinogalactan 2
Spo10755	(H0815C01.3 protein) (H0818E04.24 protein)
Spo03445	SEC14 cytosolic factor family protein / phosphoglyceride transfer family protein
Spo05517	Blight-associated protein p12
Spo16327	Methyl esterase 10, putative
Spo10715	nodulin MtN21 /EamA-like transporter family protein
Spo03342	NAD(P)-binding Rossmann-fold superfamily protein
Spo05979	Urease (3.5.1.5) (Urea amidohydrolase)
Spo15964	Leucine-rich receptor-like kinase family protein
Spo21289	RNA/RNP complex-1-interacting phosphatase, putative
Spo24484	3-isopropylmalate dehydratase, large subunit
Spo05812	Octicosapeptide/Phox/Bem1p domain-containing family protein
Spo21476	Ribulose bisphosphate carboxylase small chain (4.1.1.39)
Spo03509	Poly(A) polymerase
Spo18344	Protein YIPF
Spo24757	Sugar transporter family protein
Spo26944	Cytochrome P450, putative
Spo22981	Serine/threonine-protein kinase (2.7.11.1)
Spo04424	4-coumarate:CoA ligase-like protein
Spo02305	Proteinase inhibitor 1
Spo09386	Transducin/WD40 repeat protein
Spo28328	Kunitz trypsin inhibitor
Spo13479	Transmembrane protein, putative
Spo22559	Zinc finger AN1 and C2H2 domain-containing stress-associated protein 16
Spo16507	Late embryogenesis abundant, putative
Spo03973	Inorganic H pyrophosphatase family protein
Spo16626	Cytochrome P450 family 72 protein
Spo25416	Pectinesterase (PE) (3.1.1.11) (Pectin methylesterase)
Spo10686	Dof zinc finger protein
Spo12688	Unknown protein
Spo08584	FAD-binding Berberine family protein
Spo10665	mechanosensitive channel of small conductance-like 10
Spo05352	Pentatricopeptide repeat-containing protein, putative
Spo07579	(GDP-L-galactose phosphorylase) (2.7.7.69)
Spo15599	Beta-1,3-glucanase
Spo04942	MADS-box transcription factor
Spo23478	YABBY protein
Spo09720	Beta-amylase
Spo24734	Bifunctional inhibitor/lipid-transfer protein/seed storage 2S albumin superfamily protein
Spo16118	Amino acid transporter, putative
Spo08755	Vacuolar protein sorting 22
Spo25873	Nudix hydrolase
Spo27272	Alpha-L-arabinofuranosidase
Spo12383	Early light-induced protein, putative
Spo26791	Xyloglucan endotransglucosylase/hydrolase (2.4.1.207)
Spo12997	Probable leucine-rich repeat receptor-like protein kinase (2.7.11.1) (Precursor)
Spo17292	Unknown protein
Spo19126	Transforming growth factor-beta receptor-associated protein 1 isoform 1
Spo04124	Protein kinase
Spo06087	IQ-domain 6
Spo11978	LETM1 and EF-hand domain-containing protein 1
Spo05230	MATE efflux family protein
Spo11359	Glycosyltransferase, putative
Spo21579	(Gibberellin 20-oxidase, putative) (1.14.11.15)
Spo25726	Polyvinylalcohol dehydrogenase-like protein
Spo14838	Beta-glucosidase 12
Spo03720	Long-chain-alcohol oxidase (1.1.3.20)
Spo09709	Unknown protein
Spo16212	Unknown protein
Spo25585	Amyrin synthase
Spo16548	Cytochrome P450 family 87 protein
Spo01099	Protodermal factor 1.3
Spo23862	Ah24
Spo16873	Maternal effect embryo arrest 59
Spo23449	Transducin/WD40 repeat-like superfamily protein
Spo14169	Extracellular ligand-gated ion channel
Spo11859	MADS box transcription factor
Spo18212	3-isopropylmalate dehydratase, large subunit
Spo21271	Repressor of RNA polymerase III transcription MAF1
Spo03783	Amaranthin-like lectin
Spo11736	Kinesin-like protein
Spo07640	2-oxoglutarate (2OG) and Fe(II)-dependent oxygenase superfamily protein
Spo09598	Histone-lysine N-methyltransferase (2.1.1.43)
Spo23590	oligopeptide transporter 4
Spo17238	Pectinesterase (3.1.1.11)
Spo14801	Heavy metal transport/detoxification superfamily protein
Spo18790	Glutathione S-transferase protein
Spo28173	Bifunctional inhibitor/lipid-transfer protein/seed storage 2S albumin superfamily protein
Spo03480	Fatty acid hydroxylase superfamily protein
Spo17138	Terpene synthase
Spo23310	Pyruvate kinase (2.7.1.40)
Spo19540	Glycine-rich protein
Spo23010	Bifunctional inhibitor/lipid-transfer protein/seed storage 2S albumin superfamily protein
Spo17803	ARM repeat superfamily protein
Spo00776	Carboxyl-terminal-processing protease
Spo01247	Serine palmitoyltransferase long chain base subunit
Spo11336	Outer envelope pore protein 24, chloroplastic (Chloroplastic outer envelope pore protein of 24 kDa)
Spo09124	S-adenosyl-L-methionine-dependent methyltransferases superfamily protein
Spo11463	DS synthase
Spo26899	1-aminocyclopropane-1-carboxylate synthase family protein
Spo14612	Calmodulin binding protein
Spo04812	Pectinesterase (3.1.1.11)
Spo15086	Phytoene synthase 3
Spo16619	Cytochrome P450 family 72 protein
Spo26691	Multidrug resistance protein ABC transporter family protein
Spo12628	Topless-related protein 4
Spo17429	Amaranthin-like lectin
Spo23731	Bifunctional inhibitor/lipid-transfer protein/seed storage 2S albumin-like protein
Spo18817	Mannose/glucose-specific lectin family protein
Spo16955	Glutaredoxin-C5
Spo00735	UDP-glucose 4-epimerase family protein
Spo14391	Vacuolar processing enzyme
Spo18819	Horcolin (Agglutinin) (Mannose-specific lectin)
Spo26435	Glycosyl hydrolase family protein with chitinase insertion domain
Spo05488	FAD/NAD(P)-binding oxidoreductase family protein, putative
Spo28329	Kunitz trypsin inhibitor
Spo20589	50S ribosomal protein L9, chloroplastic
Spo13195	Unknown protein
Spo19748	Purple acid phosphatase (3.1.3.2)
Spo20570	Transcription elongation factor (TFIIS) family protein
Spo14415	Early flowering 3
Spo06651	O-acyltransferase WSD1
Spo18646	Alba DNA/RNA-binding protein
Spo19779	Unknown protein
Spo21035	Dehydrodolichyl diphosphate synthase 2
Spo17183	Jasmonate-induced protein
Spo05865	Multidrug resistance protein ABC transporter family protein
Spo14171	Glucan endo-1,3-beta-glucosidase 13 (3.2.1.39) ((1->3)-beta-glucan endohydrolase 13) ((1->3)-beta-glucanase 13) (Beta-1,3-endoglucanase 13) (Beta-1,3-glucanase 13) (Precursor)
Spo18986	Ankyrin repeat family protein
Spo14144	Non-specific lipid-transfer protein
Spo04195	(Beta-glucosidase, putative) (3.2.1.21)
Spo27213	GDSL esterase/lipase
Spo17933	Nuclear transcription factor Y subunit A-10, putative
Spo18475	ChaC family protein-like
Spo16482	Kinase family protein
Spo08071	Cycloidea-like protein group 1A
Spo20380	Transmembrane protein, putative
Spo21131	Flowering locus T-like 1 protein
Spo15323	MADS-box transcription factor
Spo14967	RNA-binding protein, putative
Spo14682	DUF1005 family protein
Spo12147	Heat-shock protein, putative
Spo22751	receptor kinase 1
Spo01376	Aspartic proteinase 2
Spo08079	ABC transporter family protein
Spo02239	(Seed maturation protein) (Similarity to late embryogenesis abundant protein)
Spo02253	HXXXD-type acyl-transferase-like protein
Spo04842	Alpha-amylase (3.2.1.1)
Spo04943	Transcription factor MADS-box 2
Spo10939	Xyloglucan endotransglucosylase/hydrolase (2.4.1.207)
Spo14650	(Thaumatin-like protein) (Precursor)
Spo19143	(2-oxoglutarate (2OG) and Fe(II)-dependent oxygenase superfamily protein)
Spo24453	Catalase (1.11.1.6)
Spo15760	Pentatricopeptide repeat-containing family protein
Spo25736	Polyketide cyclase/dehydrase and lipid transport superfamily protein
Spo12385	Early light-induced protein, putative
Spo05462	Late embryogenesis abundant (LEA) hydroxyproline-rich glycoprotein family
Spo08250	Ring finger protein, putative
Spo13791	(Cysteine protease, putative) (1.3.1.74)
Spo14770	Cytochrome P450 family 72 protein
Spo26557	Myo-inositol-1-phosphate synthase
Spo08085	Microtubule end binding protein
Spo16876	Expansin 2
Spo10638	Major latex protein 149 (MLP 149)
Spo19650	60S ribosomal protein L18a
Spo23635	Cytochrome P450
Spo11580	Unknown protein
Spo20053	Abscisic stress-ripening protein 1
Spo24633	50S ribosomal protein L19, chloroplastic (CL19) (Precursor)
Spo14961	Squamosa promoter binding protein 5
Spo26653	S-adenosylmethionine decarboxylase proenzyme (4.1.1.50)
Spo00438	basic helix-loop-helix (bHLH) DNA-binding superfamily protein
Spo00941	RHOMBOID-like protein 15
Spo01117	Protein LHY (MYB-related transcription factor LHY) (Protein LATE ELONGATED HYPOCOTYL)
Spo06509	Myb family transcription factor family protein
Spo22821	Rhodanese/cell cycle control phosphatase superfamily protein
Spo12386	Early light-induced protein, putative
Spo23201	Purine permease family protein
Spo16268	BnaC02g23520D protein
Spo02044	Potassium transporter
Spo14771	UDP-glycosyltransferase
Spo24490	UDP glycosyltransferase
Spo04855	Major facilitator protein
Spo14774	(UDP-glucosyltransferase) (UDP-glycosyltransferase 1)
Spo21749	Actin-related family protein
Spo20898	S-adenosyl-L-methionine-dependent methyltransferases superfamily protein
Spo24503	Chaperone DnaJ-domain superfamily protein, putative
Spo18267	12-oxophytodienoate reductase 2
Spo17912	MADS-box transcription factor
Spo16514	Unknown protein
Spo00728	Lectin
Spo04006	Agamous-like MADS-box protein A
Spo00611	Xyloglucan endotransglucosylase/hydrolase (2.4.1.207)
Spo05389	Oxidoreductase family protein
Spo00706	(Thaumatin-like protein PR-5b) (Precursor)
Spo11612	basic helix-loop-helix (bHLH) DNA-binding superfamily protein
Spo25748	Flavin-binding kelch repeat F-box protein, putative
Spo04402	MATE efflux family protein
Spo07871	Lectin
Spo09194	Unknown protein
Spo24108	Uv excision repair protein rad23, putative
Spo14133	MATE efflux family protein
Spo21770	Unknown protein
Spo27250	Defensin-like protein
Spo02487	F-box protein
Spo07369	Peroxidase (1.11.1.7)
Spo07978	TSPO(Outer membrane tryptophan-rich sensory protein)-related
Spo16487	UDP-Glycosyltransferase superfamily protein
Spo14570	Threonine dehydratase biosynthetic
Spo07656	FLOWERING PROMOTING FACTOR 1 family protein
Spo25984	UDP-Glycosyltransferase superfamily protein
Spo12615	Myb family transcription factor
Spo21711	Fatty acid desaturase 4, chloroplastic (1.14.19.-) (Fatty acid desaturase A) (Precursor)
Spo02400	PfkB family carbohydrate kinase
Spo08172	60S ribosomal protein L34, putative
Spo10943	Jasmonate-induced protein homolog
Spo08113	UDP-Glycosyltransferase superfamily protein
Spo09566	DnaJ homolog subfamily B member 13
Spo18517	F-box domain containing protein
Spo22306	31 kDa ribonucleoprotein, chloroplastic
Spo23657	GATA transcription factor 25
Spo11426	Flavin-containing monooxygenase (1.-.-.-)
Spo21811	DNAJ heat shock N-terminal domain-containing protein
Spo17756	nodulin MtN21 /EamA-like transporter family protein
Spo12360	(Alanine-glyoxylate aminotransferase, putative) (2.6.1.44)
Spo08535	Pentatricopeptide repeat-containing family protein
Spo17591	Pentatricopeptide repeat-containing family protein
Spo17712	Pentatricopeptide repeat-containing protein, putative
Spo25917	Polyketide cyclase/dehydrase and lipid transport superfamily protein
Spo11905	(Glucan endo-1,3-beta-glucosidase (Beta 1-3 glucanase)) (2.7.1.-)
Spo18773	Multidrug resistance protein ABC transporter family
Spo19296	UDP-glycosyltransferase
Spo26006	50S ribosomal protein L11, chloroplastic
Spo26020	(Cystathionine gamma-synthase, putative) (2.5.1.48)
Spo25173	Flowering locus T-like protein
Spo09263	alpha/beta-Hydrolases superfamily protein
Spo20787	Cytochrome P450 family protein
Spo04717	PAR1 protein
Spo00275	Alpha/beta hydrolase, putative
Spo11195	ELF4 protein
Spo19412	Peroxisome biogenesis factor 10
Spo22151	Squamosa promoter-binding protein, putative
Spo22927	GATA transcription factor 16
Spo11613	Unknown protein
Spo16488	UDP-Glycosyltransferase superfamily protein
Spo20617	Superoxide dismutase [Cu-Zn] (1.15.1.1)
Spo00988	Glutathione S-transferase-like protein
Spo26630	GDSL esterase/lipase
Spo00893	Zn/Cd P(IB)-type ATPase
Spo22999	RNA-binding family protein
Spo13600	Chitin elicitor-binding protein
Spo03068	Sphingolipid transporter spinster-like protein, putative
Spo04137	Transmembrane protein, putative
Spo23906	DEAD-box ATP-dependent RNA helicase
Spo04154	(Starch synthase, putative) (2.4.1.21)
Spo05877	Microtubule-associated protein-like
Spo09127	Phosphofructokinase

## Sheet: List of DEGs identified Virofla
List of DEGs identified from stages comparison in accession Viroflay
Spo08335	Fip1 [V]-like protein
Spo23770	Avr9/Cf-9 rapidly elicited protein 75
Spo10699	Matrixin family protein, putative
Spo09156	Unknown protein
Spo19405	MTD1 family protein
Spo25136	Transducin family protein / WD-40 repeat family protein
Spo28224	Chitinase
Spo20508	Jasmonate-induced protein
Spo16853	3-ketoacyl-CoA synthase (2.3.1.-)
Spo00685	Ribosomal protein L1p/L10e family protein
Spo27091	Polyubiquitin (Ubiquitin) (Precursor)
Spo01912	Alpha/beta-Hydrolases superfamily protein
Spo18754	Protein LURP-one-related 17
Spo24111	Epoxide hydrolase 2
Spo23754	Carboxylesterase
Spo08124	Pseudo-response regulator 1b
Spo11566	Cinnamyl alcohol dehydrogenase 3
Spo11993	chromatin remodeling 5
Spo02301	Proteinase inhibitor
Spo10165	Ring finger protein, putative
Spo24454	(Germin-like protein) (Precursor)
Spo27199	Sulfotransferase (2.8.2.-)
Spo05007	CONSTANS-like zinc finger protein
Spo13948	Chitinase
Spo22291	response regulator 12
Spo24663	Unknown protein
Spo19400	Plasma membrane ATPase 4
Spo19211	Potassium transporter
Spo05258	Cytochrome P450
Spo26657	Structural maintenance-like chromosomes-protein
Spo22183	DUF668 family protein
Spo04135	U-box domain-containing protein 19 (6.3.2.-) (Plant U-box protein 19)
Spo14763	(Aquaporin) (Plasma membrane intrinsic protein)
Spo21807	DUF4228 domain protein
Spo26022	Plant/F25P12-18 protein
Spo01110	Protein NRT1/ PTR FAMILY 2.13 (AtNPF2.13) (Nitrate transporter 1.7)
Spo11219	Beta-galactosidase (3.2.1.23)
Spo20578	Probable acetyl-CoA acetyltransferase, cytosolic 2 (2.3.1.9) (Cytosolic acetoacetyl-CoA thiolase 2) (Thiolase 2)
Spo11730	Kinase
Spo15655	Lipoxygenase (1.13.11.-)
Spo19345	40S ribosomal protein S25, putative
Spo26195	BTB/POZ domain-containing protein TNFAIP1 isoform 1
Spo18246	RNA-binding protein, putative
Spo10870	Peroxisomal membrane 22 kDa (Mpv17/PMP22) family protein
Spo02777	(Beta-glucosidase, putative) (3.2.1.21)
Spo16690	Kinase family protein
Spo19773	SNF1-related protein kinase regulatory subunit gamma 1
Spo03227	Serinc-domain containing serine and sphingolipid biosynthesis protein
Spo04311	60S ribosomal protein L3
Spo26498	Organic solute transporter ostalpha protein
Spo19285	MLO-like protein
Spo02632	RNA-dependent RNA polymerase family protein
Spo13124	Aluminum-activated malate transporter 2
Spo22219	Glucose-6-phosphate/phosphate translocator 2
Spo06027	Pectinesterase inhibitor, putative
Spo10653	associated molecule with the SH3 domain of STAM 2
Spo13805	DUF1262 family protein
Spo27109	Solute carrier family 40 (Iron-regulated transporter), member 1
Spo00018	Cytochrome P450 like protein
Spo02125	DNA-directed RNA polymerase subunit beta
Spo10269	ELF4 protein
Spo05421	Potassium channel
Spo11665	Cinnamyl alcohol dehydrogenase 9
Spo14088	Zinc finger protein 7, putative
Spo17596	Transcription factor bHLH100 (Basic helix-loop-helix protein 100) (AtbHLH100) (bHLH 100) (Transcription factor EN 7) (bHLH transcription factor bHLH100)
Spo19646	Beta-galactosidase (3.2.1.23)
Spo24752	Arginine-rich cyclin 1
Spo08297	Expansin 2
Spo28339	Chaperone DnaJ domain protein
Spo02775	Phytochrome A-associated F-box protein
Spo04427	Caffeic acid 3-O-methyltransferase
Spo06647	ABC transporter G family member 11
Spo24774	Mediator of RNA polymerase II transcription subunit 13, putative
Spo10119	(UDP-glucosyltransferase, putative) (2.4.1.210)
Spo15651	Histone superfamily protein
Spo25070	Transmembrane protein, putative
Spo09296	Zinc finger protein
Spo17234	Iq-domain 31
Spo04421	Pectin acetylesterase 9 (3.1.1.-) (Precursor)
Spo23962	B3 domain-containing protein
Spo17789	Aluminum sensitive 3
Spo07017	40S ribosomal protein S26-1
Spo14732	Cytochrome P450 family 72 protein
Spo02562	Unknown protein
Spo02589	RNA-binding KH domain-containing protein
Spo18253	Ubiquitin-protein ligase 1
Spo00329	Thiol-disulfide isomerase and thioredoxins protein
Spo13767	Cytochrome P450
Spo28293	Late embryogenesis abundant protein
Spo18456	Kinesin light chain
Spo00137	Tudor/PWWP/MBT superfamily protein isoform 4
Spo00939	Exostosin family protein
Spo08588	(Protein phosphatase 2c, putative) (3.1.3.16)
Spo07818	FAD-binding berberine family protein
Spo14367	Translation initiation factor
Spo13503	RING finger protein
Spo10096	ATP-dependent Clp protease adaptor protein ClpS
Spo01056	zinc knuckle (CCHC-type) family protein
Spo16353	Zinc-finger domain of monoamine-oxidase A repressor R1, putative
Spo09166	Dormancy/auxin associated family protein
Spo12389	Early light-induced protein, putative
Spo16328	Methyl esterase 10, putative
Spo16508	Late embryogenesis abundant, putative
Spo21544	Calcium uniporter protein 1, mitochondrial (Precursor)
Spo21264	Hydroxycinnamoyl CoA shikimate/quinate hydroxycinnamoyl transferase
Spo08341	Calmodulin-like protein 6a
Spo02628	Avr9/Cf-9 rapidly elicited protein 146
Spo09133	Mad3/BUB1 homology region 1
Spo07667	Replication protein A 30 kDa subunit, putative
Spo14842	Peptide transporter
Spo17665	Galactinol synthase
Spo15293	Dentin sialophosphoprotein-related, putative isoform 1
Spo28001	SOUL heme-binding family protein
Spo02252	Aldose 1-epimerase (5.1.3.3) (Galactose mutarotase)
Spo07710	Cytochrome P450 family protein
Spo07711	Histone H4
Spo25709	UDP-Glycosyltransferase superfamily protein
Spo12736	Disease resistance protein
Spo20114	Bifunctional nuclease 1 (3.1.-.-)
Spo21113	Receptor-like kinase
Spo23397	Seed maturation protein
Spo12687	Heat shock 70 kDa protein 4
Spo26612	(Chalcone synthase) (2.3.1.74)
Spo26866	(Dehydration-responsive element binding factor) (Dehydration-responsive element binding protein)
Spo13035	(2-oxoglutarate (2OG) and Fe(II)-dependent oxygenase superfamily protein)
Spo23926	(L-aspartate oxidase, putative) (1.4.3.16)
Spo04428	Caffeic acid O-methyltransferase
Spo14697	Eukaryotic aspartyl protease family protein, putative
Spo21374	Probable WRKY transcription factor 41 (WRKY DNA-binding protein 41)
Spo04870	Sterol methyltransferase 1
Spo10847	Unknown protein
Spo13723	Replication protein A 70 kDa DNA-binding subunit
Spo22243	Heat shock 70 kDa protein
Spo02249	(Vicilin) (Precursor)
Spo11931	CRT (Chloroquine-resistance transporter)-like transporter, putative
Spo24975	Phosphatase-like
Spo23692	Serine decarboxylase family protein
Spo10296	(Sugar transporter, putative) (1.3.1.74)
Spo10790	Pathogen-related protein
Spo20595	CHY zinc finger family protein, expressed
Spo22542	Unknown protein
Spo11590	Bidirectional sugar transporter
Spo04826	(O-methyltransferase, putative) (2.1.1.146)
Spo12397	Transducin family protein / WD-40 repeat family protein, putative isoform 1
Spo05461	DNA helicase (3.6.4.12)
Spo19821	Unknown protein
Spo05117	CC-NBS-LRR disease resistance protein
Spo03546	Eukaryotic aspartyl protease family protein, putative
Spo21365	Non-specific lipid-transfer protein
Spo20272	(2-oxoglutarate (2OG) and Fe(II)-dependent oxygenase superfamily protein)
Spo26944	Cytochrome P450, putative
Spo07770	Subtilisin-like serine protease
Spo08725	F-box protein, putative
Spo22559	Zinc finger AN1 and C2H2 domain-containing stress-associated protein 16
Spo16507	Late embryogenesis abundant, putative
Spo02022	Pentatricopeptide repeat-containing protein, putative
Spo12444	2-on-2 hemoglobin
Spo24788	Aminotransferase-like, plant mobile domain family protein
Spo10686	Dof zinc finger protein
Spo13788	Calcium ion binding
Spo05352	Pentatricopeptide repeat-containing protein, putative
Spo21334	Zinc finger family protein
Spo07579	(GDP-L-galactose phosphorylase) (2.7.7.69)
Spo15599	Beta-1,3-glucanase
Spo11512	Guanine nucleotide-binding protein alpha-2 subunit
Spo19694	Calcium binding protein
Spo13511	Tubulin beta chain, putative
Spo04253	Protein farnesyltransferase beta-subunit
Spo11642	Bifunctional inhibitor/lipid-transfer protein/seed storage 2S albumin superfamily protein
Spo06662	2-oxoglutarate/malate translocator
Spo22402	Response to low sulfur 3, putative
Spo07926	Ring finger protein, putative
Spo26928	KNOTTED-like homeobox of 7
Spo12824	Unknown protein
Spo04147	F-box family protein
Spo23834	Phospho-2-dehydro-3-deoxyheptonate aldolase 1, chloroplastic (2.5.1.54) (3-deoxy-D-arabino-heptulosonate 7-phosphate synthase 1) (DAHP synthase 1) (Phospho-2-keto-3-deoxyheptonate aldolase 1) (Precursor)
Spo18210	Glutaredoxin
Spo25641	Transducin/WD40 repeat protein
Spo02678	FAD-binding Berberine family protein
Spo04691	Peroxidase (1.11.1.7)
Spo11315	Probable UDP-N-acetylglucosamine--peptide N-acetylglucosaminyltransferase SPINDLY (2.4.1.-)
Spo14145	F-box family protein
Spo14647	receptor kinase 2
Spo21194	BnaA10g14740D protein
Spo24643	Probable leucine-rich repeat receptor-like protein kinase (2.7.11.1) (Precursor)
Spo01497	Peroxidase (1.11.1.7)
Spo19349	Late embryogenesis abundant hydroxyproline-rich glycoprotein
Spo08822	Receptor-like protein kinase
Spo04476	Chloroplast thylakoid membrane, putative isoform 1
Spo04663	Dehydration-induced protein ERD15
Spo14720	Peptidase M1 family aminopeptidase N
Spo25585	Amyrin synthase
Spo03201	(Aldehyde oxidase, putative) (1.2.3.1)
Spo08777	Adenine/guanine permease
Spo22604	Alpha/beta-Hydrolases superfamily protein, putative
Spo23590	oligopeptide transporter 4
Spo17238	Pectinesterase (3.1.1.11)
Spo00199	Mannose-6-phosphate isomerase (5.3.1.8)
Spo17883	Elongation factor tu
Spo05994	Unknown protein
Spo07602	Pyridoxamine 5'-phosphate oxidase family protein
Spo23010	Bifunctional inhibitor/lipid-transfer protein/seed storage 2S albumin superfamily protein
Spo09896	Glutaredoxin
Spo00514	Defensin-1 (Precursor)
Spo11463	DS synthase
Spo15214	Katanin p80 WD40 repeat-containing subunit B1 homolog
Spo24786	Exocyst subunit exo70 family protein E1
Spo24791	(B-box zinc finger protein, putative) (CONSTANS-like zinc finger protein)
Spo19800	Unknown protein
Spo11217	Unknown protein
Spo03483	Multidrug resistance protein ABC transporter family
Spo07237	BnaC05g07240D protein
Spo10947	DNA-binding and zinc-finger protein
Spo05487	RNA-binding protein 39
Spo04639	HNH endonuclease
Spo18817	Mannose/glucose-specific lectin family protein
Spo05991	ATP-dependent RNA helicase, putative
Spo06161	Lipid-binding serum glycoprotein
Spo15268	O-methyltransferase
Spo16955	Glutaredoxin-C5
Spo28329	Kunitz trypsin inhibitor
Spo06674	Unknown protein
Spo27159	Carboxypeptidase (3.4.16.-)
Spo06371	F-box family protein
Spo19748	Purple acid phosphatase (3.1.3.2)
Spo07337	receptor kinase 3
Spo17853	Cytoplasmic membrane protein
Spo25830	HXXXD-type acyl-transferase family protein
Spo07626	Cytochrome P450 family 71 protein
Spo16240	Unknown protein
Spo20460	40S ribosomal protein S3a
Spo04172	2-oxoisovalerate dehydrogenase subunit alpha
Spo07049	Tubulin alpha chain, putative
Spo09957	Hydroxyproline-rich glycoprotein family protein, putative
Spo04993	(DNA-binding protein, putative) (Glycine-rich protein)
Spo17933	Nuclear transcription factor Y subunit A-10, putative
Spo23294	Unknown protein
Spo01174	Disease resistance protein
Spo04127	(Trehalose-6-phosphate synthase, putative) (2.4.1.15) (3.1.3.12)
Spo27165	BPS1, putative
Spo15346	ADP,ATP carrier protein 2, mitochondrial, putative, expressed
Spo12393	Thaumatin-like protein L4
Spo15812	Ferredoxin
Spo09917	Dead box ATP-dependent RNA helicase, putative
Spo17356	Protein NRT1/ PTR FAMILY 5.14 (AtNPF5.14) (Nitrate transporter 1.15)
Spo23852	(Protein phosphatase 2c, putative) (3.1.3.16)
Spo19777	(Cyclopropyl sterol isomerase/cycloeucalenol cycloisomerase) (5.5.1.9)
Spo25736	Polyketide cyclase/dehydrase and lipid transport superfamily protein
Spo26521	Phosphatase-like
Spo12385	Early light-induced protein, putative
Spo14589	Protein kinase 3
Spo20411	Phosphoenolpyruvate carboxykinase
Spo24079	Carboxylesterase
Spo26566	Like-COV protein
Spo20053	Abscisic stress-ripening protein 1
Spo01135	Acid phosphatase/vanadium-dependent haloperoxidase-related protein
Spo02581	Dbj|BAA92731.1
Spo23386	Unknown protein
Spo09560	SPX domain-containing family protein
Spo18929	DNA photolyase cryptochrome
Spo23988	Frigida-like protein
Spo00856	Peptide transporter, putative
Spo02237	(Seed maturation protein) (Similarity to late embryogenesis abundant protein)
Spo16268	BnaC02g23520D protein
Spo25771	SNF1-related protein kinase regulatory subunit gamma-1-like protein
Spo02044	Potassium transporter
Spo21010	Pyridoxal biosynthesis protein PDX1, putative
Spo23193	60S ribosomal protein L35
Spo24490	UDP glycosyltransferase
Spo21940	Hedgehog receptor, putative isoform 1
Spo14968	Lysine-ketoglutarate reductase/saccharopine dehydrogenase
Spo03940	Disease resistance protein
Spo27362	Breast carcinoma amplified sequence, putative
Spo00611	Xyloglucan endotransglucosylase/hydrolase (2.4.1.207)
Spo12392	F-box family protein
Spo24557	BnaC06g32030D protein
Spo11289	Disease resistance protein
Spo11024	Probable WRKY transcription factor 69 (WRKY DNA-binding protein 69)
Spo19479	Accelerated cell death 11
Spo11776	NAC domain containing protein 36
Spo02487	F-box protein
Spo19057	Inorganic phosphate transporter, putative
Spo24837	Coatomer subunit gamma
Spo16830	F28J7.19 protein
Spo14117	RING-H2 finger protein
Spo17082	Transcription initiation factor, putative
Spo12164	(Cytochrome P450, putative) (1.14.13.79)
Spo21711	Fatty acid desaturase 4, chloroplastic (1.14.19.-) (Fatty acid desaturase A) (Precursor)
Spo02400	PfkB family carbohydrate kinase
Spo06745	F-box protein SKIP5 (SKP1-interacting partner 5)
Spo10943	Jasmonate-induced protein homolog
Spo24521	Sucrose synthase (2.4.1.13)
Spo04765	2-C-methyl-D-erythritol 2,4-cyclodiphosphate synthase (4.6.1.12)
Spo21279	Heavy metal transport/detoxification superfamily protein
Spo22258	WUSCHEL-related homeobox 4
Spo10352	Inositol-tetrakisphosphate 1-kinase (2.7.1.134)
Spo11032	Peroxidase (1.11.1.7)
Spo06719	Phototropic-responsive NPH3 family protein
Spo17799	Cotton fiber expressed protein 1
Spo23815	Zinc finger homeodomain protein 1
Spo16987	NAC domain-containing protein, putative
Spo12360	(Alanine-glyoxylate aminotransferase, putative) (2.6.1.44)
Spo17591	Pentatricopeptide repeat-containing family protein
Spo19451	GRAS family transcription factor
Spo13848	Uncharacterised conserved protein UCP031088, alpha/beta hydrolase
Spo03738	Protein LIGHT-DEPENDENT SHORT HYPOCOTYLS 3 (Protein ORGAN BOUNDARY 1)
Spo21765	rRNA N-glycosidase (3.2.2.22)
Spo18333	Short-chain dehydrogenase/reductase family protein
Spo23562	Unknown protein
Spo09263	alpha/beta-Hydrolases superfamily protein
Spo08168	Glutathione S-transferase tau 9
Spo19412	Peroxisome biogenesis factor 10
Spo20137	U-box domain-containing protein 43
Spo08513	Histone chaperone
Spo27307	Alpha-L-arabinofuranosidase
Spo01807	Protein kinase 1b
Spo01185	Zinc finger, C3HC4 type (RING finger) protein
Spo13707	RNA binding protein-like protein
Spo20052	ABA stress ripening protein
Spo06550	Transcription initiation factor TFIID subunit 8, putative isoform 1
Spo12384	Early light-induced protein, putative
Spo23861	Ah24
Spo05751	Transducin family protein / WD-40 repeat family protein
Spo26518	Stress responsive A/B Barrel Domain
Spo11981	Flowering locus T-like 1 protein
Spo26850	(Glycine-rich RNA binding protein 1) (Glycine-rich RNA binding protein 2)
Spo25350	Nematode resistance protein-like HSPRO2 (AKINbetagamma-interacting protein 2) (Ortholog of sugar beet HS1 PRO-1 protein 2) (Protein Hs1pro-2)
Spo10912	P-loop containing nucleoside triphosphate hydrolases superfamily protein
Spo18067	Cysteine/Histidine-rich C1 domain family protein
Spo16120	Transcription initiation factor TFIID subunit-like protein
Spo05852	Unknown protein
Spo12715	Cellulose synthase-like protein
Spo05970	actin-11
Spo08443	Unknown protein
Spo00938	Pentatricopeptide repeat-containing protein, putative
Spo15381	Nuclear transcription factor Y subunit A-3, putative
Spo05486	Translation initiation factor IF-3
Spo17636	MYB family protein
Spo07460	Abscisic acid receptor PYL2 (PYR1-like protein 2) (Regulatory components of ABA receptor 14)
Spo20722	Ribosomal protein L11 methyltransferase, putative
Spo02821	Tyrosine specific protein phosphatase family protein
Spo15366	(Pathogen-related protein, related) (Pathogenesis-like protein)
Spo26885	(NAD(P)-binding rossmann-fold protein) (Short-chain dehydrogenase/reductase SDR)
Spo07617	Ascorbate peroxidase
Spo05946	60S acidic ribosomal protein PO
Spo13272	Self-incompatibility protein
Spo11374	Elongation factor G
Spo08684	(Calcium-binding EF-hand-containing protein) (Expressed protein)
Spo27166	(Glucosamine-fructose-6-phosphate aminotransferase, putative) (2.6.1.16)
Spo13700	Wiskott-Aldrich syndrome protein family member 2
Spo09622	DENN (AEX-3) domain protein
Spo17442	Amaranthin-like lectin
Spo23059	Genomic DNA, chrom
Spo28275	Amaranthin-like lectin
Spo02306	Proteinase inhibitor
Spo18186	Fasciclin-like arabinogalactan protein 11
Spo07694	MIF4G domain-containing protein / MA3 domain-containing protein
Spo00360	Calcium-dependent nuclease
Spo06012	Phosphatidylinositol transfer protein, expressed
Spo10895	Unknown protein
Spo03444	Kinase family protein
Spo22089	Plant protein of unknown function (DUF863)
Spo22963	Albumin-2 protein
Spo03899	B-box zinc finger family protein
Spo21623	Basic blue protein, putative
Spo03295	O-methyltransferase
Spo21657	S-adenosyl-L-methionine-dependent methyltransferases superfamily protein
Spo14154	Transcriptional coactivator/pterin dehydratase
Spo16493	Alpha/beta-Hydrolases superfamily protein
Spo08613	ERD (Early-responsive to dehydration stress) family protein
Spo07650	Nuclear RNA binding protein A
Spo01559	Arabidopsis thaliana protein of unknown function (DUF821)
Spo21493	Glutamate receptor
Spo05122	Pectin acetylesterase 8 (3.1.1.-) (Precursor)
Spo12227	Xyloglucan endotransglucosylase/hydrolase (2.4.1.207)
Spo21609	30S ribosomal protein S1
Spo26496	UDP-glycosyltransferase 1
Spo01578	Signal peptide peptidase-like 4
Spo13780	Chaperonin-like RbcX protein
Spo13572	U-box domain-containing protein 27 (6.3.2.-) (Plant U-box protein 27)
Spo21411	Salt-induced hydrophilic protein
Spo06043	Alpha/beta-Hydrolases superfamily protein
Spo20708	Disease resistance protein
Spo15147	Regulator of chromosome condensation (RCC1) family protein
Spo14860	(Protein phosphatase 2c, putative) (3.1.3.16)
Spo23036	(Ccr4-associated factor, putative) (3.1.13.4)
Spo02017	Plasma membrane intrinsic protein 2-1
Spo03350	31 kDa ribonucleoprotein, chloroplastic
Spo03252	Arginine decarboxylase (4.1.1.19)
Spo07822	Unknown protein
Spo16321	(Maternal effect embryo arrest 14-1) (Maternal effect embryo arrest 14-1 protein)
Spo15601	Glucan endo-1,3-beta-glucosidase
Spo04884	Fasciclin-like arabinogalactan protein 9
Spo19615	Polyubiquitin (Ubiquitin) (Precursor)
Spo02046	TLC ATP/ADP transporter
Spo12903	Disease resistance protein
Spo18481	Myb family transcription factor family protein
Spo22782	Eukaryotic aspartyl protease family protein
Spo26759	Sugar transporter 12
Spo04465	Transmembrane protein, putative
Spo06643	Protein EXORDIUM-like 2 (Precursor)
Spo22877	RING/FYVE/PHD zinc finger superfamily protein
Spo30047	Leucine-rich receptor-like protein kinase family protein
Spo12328	Xyloglucan endotransglucosylase/hydrolase (2.4.1.207)
Spo10826	(Ethylene-responsive element binding protein 2) (Ethylene-responsive transcription factor 7)
Spo18048	RNA binding protein, putative
Spo27357	Phosphatidylinositol 3-and 4-kinase family protein with FAT domain
Spo14116	FASCICLIN-like arabinogalactan protein 17 precursor
Spo21766	rRNA N-glycosidase (3.2.2.22)
Spo12061	Acyl-[acyl-carrier-protein] desaturase (1.14.19.2)
Spo09368	Calmodulin-binding protein
Spo26063	Major facilitator superfamily protein
Spo19620	Solanesyl diphosphate synthase family protein
Spo11594	Histone H4
Spo14155	Endoglucanase (3.2.1.4)
Spo05939	Regulator of chromosome condensation (RCC1) family protein
Spo12211	(Homogentisate 1,2-dioxygenase) (1.13.11.5)
Spo00858	Peptide transporter, putative
Spo04418	Short-chain dehydrogenase/reductase
Spo06591	Tyrosyl-tRNA synthetase
Spo27256	CSL zinc finger domain-containing protein
Spo07115	Heavy metal transport/detoxification superfamily protein
Spo08695	Pentatricopeptide repeat-containing protein, putative
Spo05967	DNA-binding storekeeper protein-related transcriptional regulator, putative
Spo23389	Unknown protein
Spo07022	Jasmonate-induced protein homolog
Spo00062	Transducin family protein/WD-40 repeat protein
Spo12820	Unknown protein
Spo26318	BnaC08g12990D protein
Spo02366	Histone H2A
Spo05354	(Protein phosphatase 2c, putative) (3.1.3.16)
Spo23055	UDP-Glycosyltransferase superfamily protein
Spo13675	(Expansin 11) (Precursor)
Spo19788	Chaperone protein DnaJ
Spo27150	Pectinesterase (PE) (3.1.1.11) (Pectin methylesterase)
Spo04764	Starch branching enzyme I
Spo23385	PLATZ transcription factor family protein
Spo11991	Non-imprinted in Prader-Willi/Angelman syndrome region protein, putative
Spo25581	Cytochrome P450
Spo10018	RING finger protein, putative
Spo14346	BTB/POZ and TAZ domain-containing protein 3
Spo15243	Winged-helix DNA-binding transcription factor family protein
Spo01834	Alpha,alpha-trehalose-phosphate synthase
Spo09118	UDP-glucose pyrophosphorylase
Spo19708	Linalool synthase
Spo08221	Aluminum induced protein with YGL and LRDR motifs
Spo26407	DNA-directed RNA polymerase (2.7.7.6)
Spo19854	Pentatricopeptide repeat-containing protein, putative
Spo27031	(Dual specificity protein phosphatase, putative) (3.1.3.16)
Spo12817	40S ribosomal protein S20-2
Spo00289	Bifunctional inhibitor/lipid-transfer protein/seed storage 2S albumin superfamily protein
Spo19171	Calcium-binding EF-hand family protein
Spo26349	plasma membrane intrinsic protein 3
Spo16665	Unknown protein
Spo17780	DNA helicase (3.6.4.12)
Spo14781	Polynucleotidyl transferase isoform 1
Spo21289	RNA/RNP complex-1-interacting phosphatase, putative
Spo07725	Unknown protein
Spo18738	UDP-Glycosyltransferase superfamily protein
Spo10792	(Expansin) (Precursor)
Spo13479	Transmembrane protein, putative
Spo14852	Proton gradient regulation 5
Spo00385	PLAC8 family protein
Spo09215	Phosphatase 2C family protein
Spo11021	C-terminal isoform 1
Spo20938	Choline kinase family protein
Spo10665	mechanosensitive channel of small conductance-like 10
Spo11608	disease resistance protein (TIR-NBS-LRR class)
Spo25693	Transducin/WD40 repeat-like superfamily protein
Spo04942	MADS-box transcription factor
Spo05482	Alpha/beta-hydrolase superfamily protein
Spo13938	Homeobox-leucine zipper protein ATHB-54 (HD-ZIP protein ATHB-54) (Homeodomain transcription factor ATHB-54)
Spo09937	ER lumen protein retaining receptor
Spo24734	Bifunctional inhibitor/lipid-transfer protein/seed storage 2S albumin superfamily protein
Spo05864	Trihelix transcription factor GT-1 (Trihelix DNA-binding protein GT-1)
Spo10587	UDP-glycosyltransferase
Spo06029	Disease resistance family protein
Spo09718	Pleckstrin (PH) domain-containing protein isoform 2
Spo11399	Cytochrome P450, putative
Spo24533	Albugo candida WGS project CAIX00000000 data, strain Ac Nc2, contig AcNc2_CONTIG_136_length_61266
Spo03241	Histone H2A
Spo15157	Unknown protein
Spo19496	Cyclic nucleotide-gated ion channel 1
Spo14486	TSL-kinase interacting protein
Spo20877	Calmodulin-binding protein 60-C
Spo18780	Ah24
Spo26212	CAAX amino terminal protease family protein
Spo16971	Ammonium transporter 1 member 4
Spo02106	Unknown protein
Spo05230	MATE efflux family protein
Spo18027	Cell growth defect factor-like protein
Spo04772	Acyl:coa ligase acetate-coa synthetase-like protein
Spo17199	Adenine nucleotide alpha hydrolases-like superfamily protein
Spo00141	serine/threonine protein kinase 1
Spo10567	Galacturonosyltransferase-like 10
Spo10876	BEL1 homeodomain 1, putative
Spo23862	Ah24
Spo23245	Tyrosine aminotransferase 2
Spo23018	Uncharacterised protein family Ycf49
Spo07557	Unknown protein
Spo22737	Kinase family protein
Spo22086	ERD (Early-responsive to dehydration stress) family protein
Spo21658	Uridine kinase (2.7.1.48)
Spo14801	Heavy metal transport/detoxification superfamily protein
Spo18790	Glutathione S-transferase protein
Spo22594	Adenine nucleotide alpha hydrolases-like superfamily protein, putative
Spo12577	Cytochrome P450, putative
Spo13313	Encodes alpha-helical IF-like protein isoform 1
Spo25613	Sulfite exporter TauE/SafE family protein
Spo23310	Pyruvate kinase (2.7.1.40)
Spo21280	Heavy metal transport/detoxification superfamily protein
Spo17035	Ribonucleoside-diphosphate reductase small chain family protein
Spo01247	Serine palmitoyltransferase long chain base subunit
Spo07082	Splicing factor U2af small subunit A-like protein
Spo04881	CXE carboxylesterase
Spo16619	Cytochrome P450 family 72 protein
Spo07762	Alanine aminotransferase 2
Spo19687	Auxin efflux carrier family protein
Spo21669	Amino acid transporter, putative
Spo16840	mRNA-decapping enzyme
Spo18340	Essential protein Yae1, N-terminal
Spo02561	Phosphatidylinositol 3- and 4-kinase ;Ubiquitin family protein
Spo06257	Arabinanase/levansucrase/invertase, putative
Spo26726	RNA-binding KH domain protein
Spo21035	Dehydrodolichyl diphosphate synthase 2
Spo23652	Histone H3
Spo16460	Elongation factor EF-Tu-like protein
Spo18986	Ankyrin repeat family protein
Spo26997	NAD(P)-binding rossmann-fold protein
Spo08252	AWPM-19-like membrane family protein
Spo16936	Unknown protein
Spo20380	Transmembrane protein, putative
Spo21131	Flowering locus T-like 1 protein
Spo15323	MADS-box transcription factor
Spo05630	Pectate lyase (4.2.2.2)
Spo08540	S-acyltransferase (2.3.1.225) (Palmitoyltransferase)
Spo01376	Aspartic proteinase 2
Spo03045	Auxin efflux carrier family protein
Spo04897	Gap junction beta-4 protein isoform 1
Spo15419	Heat shock 70 kDa protein 4
Spo11592	Histone H4
Spo10939	Xyloglucan endotransglucosylase/hydrolase (2.4.1.207)
Spo10338	4-coumarate:CoA ligase 3
Spo18886	NAC domain-containing protein 72
Spo19143	(2-oxoglutarate (2OG) and Fe(II)-dependent oxygenase superfamily protein)
Spo10071	Unknown protein
Spo18046	H1 histone-like protein
Spo22916	Heat stress transcription factor
Spo26865	(Dehydration-responsive element binding factor) (Dehydration-responsive element binding protein)
Spo23713	TRAM, LAG1 and CLN8 (TLC) lipid-sensing domain containing protein
Spo24504	Pectinesterase (PE) (3.1.1.11) (Pectin methylesterase)
Spo01471	F-box family protein
Spo24673	RmlC-like cupins superfamily protein
Spo22629	WGS project CBUC00000000 data, cultivar Chinese Spring, contig v443_1765
Spo23635	Cytochrome P450
Spo25656	2OG-Fe(II) oxygenase family oxidoreductase
Spo09152	Rhodanese-related sulfurtransferase
Spo24696	Zinc finger CCCH domain-containing protein 39
Spo25779	Receptor-like kinase
Spo18385	Probable receptor-like protein kinase (2.7.11.1)
Spo25735	Lectin
Spo07236	AT4g35320/F23E12_120
Spo12218	Trehalose-6-phosphate synthase
Spo26676	MLP-like protein 31
Spo20291	MLP-like protein 31
Spo00414	AAA domain protein
Spo11725	(Neutral/alkaline invertase) (3.2.1.26)
Spo24107	Regulator of Vps4 activity in the MVB pathway protein, putative
Spo16324	(2-oxoglutarate (2OG) and Fe(II)-dependent oxygenase superfamily protein) (Oxidase-like protein)
Spo24946	Unknown protein
Spo18697	MLP-like protein 31
Spo21330	Glyoxysomal processing protease, glyoxysomal-like protein
Spo00706	(Thaumatin-like protein PR-5b) (Precursor)
Spo25748	Flavin-binding kelch repeat F-box protein, putative
Spo26569	Chalcone-flavonone isomerase family protein
Spo17892	Cellulase containing protein, expressed
Spo18467	Transcription factor bZIP
Spo01120	70 kDa heat shock protein
Spo01515	(NAC domain protein,
Spo14133	MATE efflux family protein
Spo16173	(Delta 9 desaturase, putative) (1.14.19.1)
Spo08002	Dicer-like protein 4
Spo02454	Transmembrane protein, putative
Spo07978	TSPO(Outer membrane tryptophan-rich sensory protein)-related
Spo18036	MADS-box transcription factor
Spo14570	Threonine dehydratase biosynthetic
Spo23866	Pumilio-family RNA-binding repeatprotein
Spo21558	Histone-lysine N-methyltransferase (2.1.1.43)
Spo01909	Aspartic proteinase
Spo14734	RING/U-box superfamily protein
Spo01442	RING/U-box superfamily protein
Spo21811	DNAJ heat shock N-terminal domain-containing protein
Spo03629	Serine hydroxymethyltransferase (2.1.2.1)
Spo07824	Leucine-rich receptor-like protein kinase family protein
Spo18149	Histone-lysine N-methyltransferase (2.1.1.43)
Spo08662	UDP-Glycosyltransferase superfamily protein
Spo18997	GTP-binding protein Obg/CgtA protein
Spo22294	Acidic endochitinase (3.2.1.14) (Precursor)
Spo07732	(Sialyltransferase, putative) (2.4.99.4)
Spo13833	Calmodulin-binding protein 60-C
Spo11905	(Glucan endo-1,3-beta-glucosidase (Beta 1-3 glucanase)) (2.7.1.-)
Spo18238	Serine acetyltransferase
Spo03858	Unknown protein
Spo09924	Complex 1 LYR-like protein
Spo25173	Flowering locus T-like protein
Spo04391	Beta-carotene hydroxylase
Spo04583	Probable leucine-rich repeat receptor-like protein kinase (2.7.11.1) (Precursor)
Spo16743	Phenylalanine ammonia-lyase (4.3.1.24)
Spo15018	Receptor-like kinase
Spo19654	Peroxidase (1.11.1.7)
Spo00524	Ethylene-responsive transcription factor
Spo03640	(Receptor protein kinase, putative) (3.1.3.16)
Spo24440	(Sugar transporter, putative) (1.3.1.74)
Spo23970	Ribosomal protein L1p/L10e family protein
Spo08943	Heavy metal transport/detoxification superfamily protein
Spo10238	Signal transducer and transcription activator isoform 1
Spo03939	Disease resistance protein
Spo23152	Pentatricopeptide repeat (PPR) superfamily protein
Spo03007	Elongation factor 1-alpha
Spo10954	17.4 kDa class I heat shock protein 3
Spo13600	Chitin elicitor-binding protein
Spo17585	Pectinesterase (PE) (3.1.1.11) (Pectin methylesterase)
Spo23571	Protein-tyrosine-phosphatase (3.1.3.48)
Spo08142	DNA-binding HORMA family protein
Spo21345	WEAK movement UNDER BLUE LIGHT-like protein
Spo07613	Cytochrome P450 family protein
Spo03203	mitogen-activated protein kinase 3
Spo14613	Calmodulin-binding family protein
Spo11341	Plastid developmental protein DAG
Spo01482	calmodulin binding
Spo22351	Homeobox-leucine zipper protein ATHB-12 (HD-ZIP protein ATHB-12) (Homeodomain transcription factor ATHB-12)
Spo22712	Transmembrane CLPTM1 family protein
Spo13070	Heat shock transcription factor C1, putative
Spo09727	Protein kinase 2
Spo08214	Histone superfamily protein
Spo14237	MAC/Perforin domain-containing protein
Spo19195	CONSTANS-like zinc finger protein
Spo17545	GDSL esterase/lipase
Spo06784	Haloacid dehalogenase-like hydrolase
Spo21371	Pectin lyase-like superfamily protein
Spo16885	Nucleotide/sugar transporter family protein
Spo08756	Tobamovirus multiplication 1
Spo02506	Unknown protein
Spo20966	Probable galactinol--sucr SEED IMBIBITION 2 (Raffinose synthase 2)
Spo18115	Protein kinase
Spo04931	Ethylene-responsive transcription factor
Spo07786	Dormancy/auxin associated family protein, putative
Spo16209	post-illumination chlorophyll fluorescence increase
Spo01208	(Dehydration responsive element binding transcription factor) (Ethylene-responsive transcription factor)
Spo22842	Unknown protein
Spo24609	serine-rich protein-related
Spo22429	UDP-glycosyltransferase 1
Spo09846	Pectin lyase-like superfamily protein
Spo07766	Protein LURP-one-related 11
Spo07804	Gibberellin-regulated protein
Spo08785	Cathepsin B-like cysteine proteinase
Spo06829	Glycosyltransferase family 29 (sialyltransferase) family protein
Spo08036	AP2/B3-like transcriptional factor family protein, putative
Spo01314	RNA-binding protein
Spo08372	Chaperone protein DnaJ 11
Spo08647	Uncharacterised conserved protein (UCP012943)
Spo00409	(2-oxoglutarate (2OG) and Fe(II)-dependent oxygenase-like protein)
Spo11984	Flowering locus T-like 1 protein
Spo23336	Mechanosensitive channel of small conductance-like 10
Spo23358	Carotenoid cleavage dioxygenase 4
Spo04426	actin depolymerizing factor 7
Spo06579	Probable UDP-N-acetylglucosamine--peptide N-acetylglucosaminyltransferase SPINDLY (2.4.1.-)
Spo15388	Unknown protein
Spo21255	Uricase (1.7.3.3) (Urate oxidase)
Spo25848	Phosphoglycerate kinase (2.7.2.3)
Spo19293	DUF1677 family protein
Spo03345	UPF0496 protein
Spo17580	Pectin lyase-like superfamily protein
Spo05378	Calmodulin binding protein, putative
Spo12410	(Inositol or phosphatidylinositol kinase, putative) (2.7.11.1)
Spo26166	Endoglucanase (3.2.1.4)
Spo01728	RING/FYVE/PHD zinc finger protein, putative
Spo02213	UDP-glycosyltransferase
Spo20762	Unknown protein
Spo15821	Rac-like GTP-binding protein 3
Spo04430	(Alpha-glucosidase) (3.2.1.20)
Spo21632	Alcohol dehydrogenase
Spo23311	Pyruvate kinase (2.7.1.40)
Spo25746	MATE efflux family protein
Spo17859	BnaC04g33680D protein
Spo17854	Ring 2
Spo18040	Transmembrane and coiled-coil domain-containing protein 4-like
Spo14196	UPF0184 protein AAEL002161, putative
Spo20054	Abscisic stress ripening protein, putative
Spo21793	Prefoldin subunit 5
Spo09931	UDP-glycosyltransferase 1
Spo15498	Dynein light chain-like protein
Spo22292	Cytochrome P450, putative
Spo24493	UDP glycosyltransferase
Spo28022	UDP-Glycosyltransferase superfamily protein
Spo00358	Early response-like dehydration-protein
Spo15452	Disease resistance-responsive (Dirigent-like protein) family protein
Spo16954	Unknown protein
Spo26386	Tubulin beta-1 chain
Spo13482	Unknown protein
Spo20743	(Kinase, putative) (2.7.11.25)
Spo09186	Zinc-finger protein 1
Spo25961	Ethylene-responsive transcription factor 5
Spo01027	F-box/WD-40 repeat-containing protein
Spo14825	At2g24100/F27D4.1
Spo19931	BnaA04g15010D protein
Spo23634	(Cytochrome P450, putative) (1.14.13.68)
Spo25827	Mitogen-activated protein kinase 1
Spo26320	Unknown protein
Spo02820	Transducin/WD40 repeat-like superfamily protein
Spo02860	DUF642 family protein
Spo14938	Probable phytol kinase 2, chloroplastic (2.7.1.182) (Precursor)
Spo25944	Early nodulin-like protein 2
Spo08869	Protein VACUOLELESS1 (Vacuolar protein sorting-associated protein 16 homolog)
Spo07108	Ribonuclease H
Spo10610	2-oxoglutarate (2OG) and Fe(II)-dependent oxygenase superfamily protein
Spo04596	Carboxylesterase
Spo11775	Cytokinin rib LONELY GUY 5
Spo08947	Small heat shock protein
Spo19355	Unknown protein
Spo18028	Fructose-bisphosphate aldolase (4.1.2.13)
Spo21626	Isocitrate lyase (ICL) (Isocitrase) (Isocitratase) (4.1.3.1)
Spo22844	Receptor-like kinase
Spo12283	(Aldehyde dehydrogenase, putative) (1.2.1.3)
Spo03779	Amaranthin-like lectin
Spo10946	Amino acid transporter, putative
Spo16640	Arabinogalactan protein 22, putative
Spo25580	Cytochrome P450
Spo23126	Tonoplast intrinsic aquaporin 2
Spo09463	(BZIP transcription factor) (Transcription factor HY5-like protein)
Spo16108	Indole-3-glycerol phosphate synthase
Spo27270	B12D-like protein
Spo11671	Calcium-transporting ATPase (3.6.3.8)
Spo16647	Calcium-dependent lipid-binding family protein isoform 1
Spo15064	Pyruvate dehydrogenase E1 component beta subunit
Spo09227	receptor kinase 2
Spo09292	Peroxidase (1.11.1.7)
Spo17428	Unknown protein
Spo02182	6-phosphogluconate dehydrogenase
Spo25284	Zinc ion binding protein
Spo12382	Early light-induced protein, putative
Spo17157	Heat shock 70 kDa protein 4
Spo18266	12-oxophytodienoate reductase 1
Spo12343	Resistance to phytophthora 1 protein
Spo07001	Ovate family protein 1
Spo07074	Pentatricopeptide (PPR) repeat-containing protein-like
Spo00081	40S ribosomal protein S15a
Spo13198	Unknown protein
Spo26172	Splicing factor U2af large subunit B
Spo01210	At2g46550-like protein
Spo16013	2-cys peroxiredoxin
Spo14919	Zinc ion-binding protein, putative
Spo06111	OSBP(Oxysterol binding protein)-related protein 4B
Spo17880	Vesicle-associated membrane family protein
Spo09150	Wound-responsive family protein, putative
Spo08585	UDP-glycosyltransferase
Spo07784	SAUR-like auxin-responsive family protein
Spo18835	Carbohydrate-binding X8 domain-containing protein (Precursor)
Spo17655	RING/U-box domain-containing protein
Spo01548	NAD(P)-binding Rossmann-fold superfamily protein, putative
Spo15039	GDSL esterase/lipase
Spo22722	Glycosyl hydrolase family 3 protein
Spo28227	Endochitinase (3.2.1.14) (Precursor)
Spo10677	Plant/F3C22-140 protein, putative
Spo13412	Thymidine kinase (2.7.1.21)
Spo25493	Phosphoethanolamine N-methyltransferase
Spo24836	(BURP domain-containing protein) (Dehydration-responsive protein RD22)
Spo15647	Putative glycosyl hydrolase of unknown function (DUF1680)
Spo23242	NADP-dependent alkenal double bond reductase
Spo04754	MYB transcription factor
Spo23391	Abscisic acid receptor PYL2 (PYR1-like protein 2) (Regulatory components of ABA receptor 14)
Spo24226	UDP-D-glucuronate 4-epimerase 3
Spo24447	Seed maturation protein PM41
Spo18199	Arabinogalactan-protein
Spo16000	Cyclic nucleotide-gated ion channel 1
Spo05464	Late embryogenesis abundant (LEA) hydroxyproline-rich glycoprotein family, putative
Spo06262	Beta-D-xylosidase 1
Spo20577	FASCICLIN-like arabinogalactan 2
Spo25591	CDT1 A, putative
Spo00430	Calcium-dependent lipid-binding (CaLB domain) family protein
Spo12539	Translation factor GUF1 homolog, mitochondrial (3.6.5.n1) (Elongation factor 4 homolog) (GTPase GUF1 homolog) (Ribosomal back-translocase)
Spo24537	OTU-like cysteine protease
Spo22874	Transcription initiation factor TFIID subunit 1-A
Spo02463	Unknown protein
Spo13439	Proliferating cell nuclear antigen
Spo05812	Octicosapeptide/Phox/Bem1p domain-containing family protein
Spo21823	FBD-associated F-box protein
Spo24757	Sugar transporter family protein
Spo16254	Flavanone-3-hydroxylase
Spo22479	acyl-CoA synthetase 5
Spo16560	Transcription factor
Spo04424	4-coumarate:CoA ligase-like protein
Spo15334	Transducin family protein/WD-40 repeat protein
Spo19789	LOB domain-containing protein 41
Spo02305	Proteinase inhibitor 1
Spo20951	Dehydrin 4
Spo04385	CC-NBS-LRR disease resistance protein
Spo03983	Pleiotropic drug resistance ABC transporter
Spo26963	F5O11.10 isoform 3
Spo03008	Elongation factor 1-alpha
Spo06399	Starch branching enzyme I
Spo00060	Epidermal patterning factor, putative
Spo23234	DNAJ heat shock N-terminal domain-containing protein, putative
Spo11295	Serine/threonine-protein kinase (2.7.11.1)
Spo16860	Laccase/Diphenol oxidase family protein
Spo24123	Unknown protein
Spo10756	FBD-associated F-box protein
Spo06589	Nucleotide-diphospho-sugar transferase family protein
Spo12383	Early light-induced protein, putative
Spo17466	Formin-like protein
Spo24562	Phytanoyl-CoA dioxygenase family protein
Spo16676	Nucleoredoxin, putative
Spo19595	Caffeoyl-CoA O-methyltransferase
Spo07888	ABC transporter family protein
Spo11975	Receptor-like kinase
Spo17427	Amaranthin-like lectin
Spo08170	Glutathione S-transferase tau 9
Spo14838	Beta-glucosidase 12
Spo04380	Heavy metal transport/detoxification superfamily protein
Spo03462	sodium/calcium exchanger family protein / calcium-binding EF hand family protein
Spo15412	Class I glutamine amidotransferase-like superfamily protein
Spo06613	allantoinase
Spo01099	Protodermal factor 1.3
Spo14169	Extracellular ligand-gated ion channel
Spo07759	Unknown protein
Spo03783	Amaranthin-like lectin
Spo15471	Chloroplast outer envelope protein 86
Spo23600	Receptor-like kinase 1
Spo25696	Unknown protein
Spo12025	Blue copper-binding protein-like
Spo08769	Phosphatase 2C family protein
Spo08605	(AT4g27310/M4I22_120) (At1g13990/F16A14.28)
Spo14750	Unknown protein
Spo20505	Jasmonate-induced protein
Spo19207	60S ribosomal protein L3
Spo01316	3-ketoacyl-CoA synthase (2.3.1.-)
Spo01646	Tetratricopeptide repeat (TPR)-like superfamily protein
Spo14464	Calmodulin (CaM)
Spo13687	Transducin/WD40 repeat-like superfamily protein
Spo15681	Glucan endo-1,3-beta-glucosidase
Spo15972	TRICHOME BIREFRINGENCE-LIKE 13
Spo23375	E3 ubiquitin-protein ligase RNF14
Spo19831	serine/threonine protein kinase 1
Spo18858	Lipid phosphate phosphatase-like protein
Spo25959	Carboxylesterase 1
Spo14700	Transferring glycosyl group transferase
Spo25831	Disease resistance protein
Spo23731	Bifunctional inhibitor/lipid-transfer protein/seed storage 2S albumin-like protein
Spo00735	UDP-glucose 4-epimerase family protein
Spo25994	Plant protein of unknown function (DUF828) with plant pleckstrin homology-like region
Spo01587	ATP-dependent helicase family protein
Spo04413	Haloacid dehalogenase-like hydrolase
Spo10110	Erythroid differentiation-related factor 1
Spo08183	(Type II chlorophyll a /b-binding protein) (Precursor)
Spo18855	Fasciclin-like arabinogalactan protein 8
Spo15605	Pentatricopeptide repeat-containing protein, putative
Spo16685	Serine/threonine-protein phosphatase (3.1.3.16)
Spo18647	60S ribosomal protein L3
Spo16482	Kinase family protein
Spo15307	S-adenosylmethionine decarboxylase proenzyme (4.1.1.50)
Spo12147	Heat-shock protein, putative
Spo19265	Serine/threonine-protein kinase ATM (2.7.11.1) (Ataxia telangiectasia mutated homolog) (AtATM)
Spo11595	Histone H4
Spo19534	Hedgehog receptor, putative isoform 1
Spo01971	Aspartyl protease family protein
Spo19406	MTD1 family protein
Spo25179	Long-chain-alcohol oxidase (1.1.3.20)
Spo06220	Ethylene-responsive transcription factor 10
Spo03803	Pre-mRNA splicing factor PRP38 family protein
Spo04617	myb-like transcription factor family protein
Spo12907	Cell cycle regulated microtubule-associated protein
Spo00134	U-box domain-containing protein 7 (6.3.2.-) (Plant U-box protein 7)
Spo14770	Cytochrome P450 family 72 protein
Spo10068	Lipase family protein, expressed
Spo13949	Chitinase
Spo01280	Mitochondrial carrier protein-like
Spo03015	DNAJ
Spo23498	50S ribosomal protein L14, chloroplastic
Spo19024	MATE efflux family protein
Spo04790	Protein phosphatase-2C
Spo06509	Myb family transcription factor family protein
Spo19480	Protein NRT1/ PTR FAMILY 5.13 (AtNPF5.13) (Nitrate transporter 1.16)
Spo19182	Cinnamyl-alcohol dehydrogenase family protein
Spo09148	Plant/F18G18-200 protein
Spo24503	Chaperone DnaJ-domain superfamily protein, putative
Spo17994	Pentatricopeptide repeat-containing family protein
Spo02936	Alpha-L-fucosidase 1
Spo07221	Mitochondrial carrier
Spo07871	Lectin
Spo10813	Unknown protein
Spo12916	Receptor-like protein kinase
Spo15256	HXXXD-type acyl-transferase family protein
Spo21770	Unknown protein
Spo16800	FASCICLIN-like arabinogalactan protein 17 precursor
Spo11015	Serine/threonine-protein phosphatase 5
Spo21186	60S ribosomal protein L13a-3
Spo02037	Lectin
Spo16038	Plastid division protein PDV1 (Protein PLASTID DIVISION1)
Spo01008	(Respiratory burst oxidase, putative) (1.6.3.1)
Spo08940	60S ribosomal protein L7a, putative
Spo13632	MLO-like protein
Spo19144	(2-oxoglutarate (2OG) and Fe(II)-dependent oxygenase superfamily protein)
Spo23157	Chaperonin Cpn60
Spo06988	Saposin B domain protein
Spo26464	Mps one binder kinase activator-like protein 1A
Spo26020	(Cystathionine gamma-synthase, putative) (2.5.1.48)
Spo27030	translocon at inner membrane of chloroplasts 21
Spo13378	Histone superfamily protein
Spo28135	(Sugar transporter, putative) (1.3.1.74)
Spo19468	D111/G-patch domain-containing family protein
Spo23335	Mechanosensitive channel of small conductance-like 10
Spo09871	Plant protein 1589 of unknown function
Spo12015	Las1-like family protein
Spo09939	ABI five binding protein 3, putative
Spo17903	60S ribosomal protein L4/L1
Spo22927	GATA transcription factor 16
Spo22914	Arginine/serine-rich coiled coil protein, putative
Spo20055	Unknown protein
Spo04137	Transmembrane protein, putative
Spo19768	Coiled-coil domain-containing protein 84, putative isoform 2
Spo04166	5'-bisphosphate nucleotidase 2 family protein
Spo17552	Unknown protein
Spo18414	arabinose kinase
Spo18235	RNA-binding domain CCCH-type zinc finger protein
Spo19516	Histone superfamily protein
Spo11165	Omega-3 fatty acid desaturase
Spo22124	Gamma interferon responsive lysosomal thiol reductase family protein
Spo12252	Protein NRT1/ PTR FAMILY 2.13 (AtNPF2.13) (Nitrate transporter 1.7)
Spo07809	1-phosphatidylinositol-3-phosphate 5-kinase
Spo20749	Kinase interacting (KIP1-like) family protein
Spo28225	Endochitinase (3.2.1.14) (Precursor)
Spo04950	Transmembrane protein, putative
Spo26413	Nitrate transporter NRT1.4B
Spo02298	Probable myosin-binding protein 4
Spo10830	Flavonol synthase
Spo17621	Adenine nucleotide alpha hydrolases-like superfamily protein
Spo02549	(Glutamate synthase, putative) (1.4.1.14)
Spo09138	N-acetyl-gamma-glutamyl-phosphate reductase (1.2.1.38)
Spo01933	DNA polymerase epsilon catalytic subunit A, putative
Spo10466	Xyloglucan endotransglucosylase/hydrolase (2.4.1.207)
Spo06959	Caffeic acid O-methyltransferase
Spo07872	Lectin
Spo23868	Xyloglucan endotransglucosylase/hydrolase (2.4.1.207)
Spo11850	Glucan endo-1,3-beta-glucosidase 3 (3.2.1.39) ((1->3)-beta-glucan endohydrolase 3) ((1->3)-beta-glucanase 3) (Beta-1,3-endoglucanase 3) (Beta-1,3-glucanase 3) (Precursor)
Spo21244	Unknown protein
Spo08595	S-acyltransferase (2.3.1.225) (Palmitoyltransferase)
Spo10519	Unknown protein
Spo16152	Nodulin-like / Major Facilitator Superfamily protein
Spo23491	Tetratricopeptide repeat (TPR)-like superfamily protein
Spo15533	Jasmonate-induced protein homolog
Spo10644	Transmembrane protein
Spo17909	Purple acid phosphatase (3.1.3.2)
Spo08171	Glutathione S-transferase tau 9
Spo13164	Probable leucine-rich repeat receptor-like protein kinase (2.7.11.1) (Precursor)
Spo06372	Probable WRKY transcription factor 33 (WRKY DNA-binding protein 33)
Spo26922	CPD photolyase
Spo11621	Jasmonate-induced protein homolog
Spo06253	Cytochrome P450 family protein
Spo15862	(Germin-like protein) (Precursor)
Spo05429	Unknown protein
Spo24677	Ammonium transporter
Spo00236	Pumilio, putative
Spo12598	60S ribosomal protein L6
Spo17740	ATP sulfurylase 2
Spo21413	Salt-induced hydrophilic protein
Spo15080	Serine/arginine rich splicing factor, putative
Spo05954	APO protein 1
Spo19421	17.6 kDa class II heat shock protein
Spo03958	Albumin-2 protein
Spo17338	Chaperone protein dnaJ 8
Spo07248	Sulfotransferase (2.8.2.-)
Spo11835	chromatin remodeling 4
Spo20518	Disease resistance-responsive (Dirigent-like protein) family protein
Spo13793	5'-adenylylsulfate reductase 1
Spo05131	SAUR-like auxin-responsive protein family, putative
Spo07623	Cytochrome P450
Spo02418	CDT1 A, putative
Spo22080	Disease resistance protein
Spo15801	MLP-like protein 28
Spo05816	Serine-rich protein-related, putative
Spo01177	Receptor-like kinase
Spo04316	Unknown protein
Spo25260	(Ubiquitin-conjugating enzyme h, putative) (6.3.2.19)
Spo08555	Tubby-like F-box protein
Spo24380	Integral membrane HPP family protein
Spo05529	2-aminoethanethiol dioxygenase
Spo00675	DUF538 family protein
Spo24050	Proline dehydrogenase
Spo27067	Glucuronoxylan methyltransferase 1
Spo25991	3-isopropylmalate dehydratase, small subunit
Spo13490	Transmembrane protein, putative
Spo18442	Heterotrimeric G-protein gamma subunit 2
Spo20968	Bifunctional inhibitor/lipid-transfer protein/seed storage 2S albumin superfamily protein
Spo14833	Rhodanese-related sulfurtransferase
Spo20470	Ethylene-responsive transcription factor 2
Spo06680	Putative F-box protein PP2-B8 (Protein PHLOEM PROTEIN 2-LIKE B8) (AtPP2-B8)
Spo18523	Lipase
Spo17299	Vacuolar proton-inorganic pyrophosphatase
Spo22000	(Sugar transporter, putative) (1.3.1.74)
Spo11768	Alanine--tRNA ligase (6.1.1.7) (Alanyl-tRNA synthetase)
Spo16523	NADPH:QUINONE OXIDOREDUCTASE family protein
Spo21670	Amino acid transporter, putative
Spo03383	Polynucleotidyl transferase, ribonuclease H-like superfamily protein
Spo16735	Cysteine-rich receptor-like protein kinase 29
Spo14715	ARID/BRIGHT DNA-binding domain,ELM2 domain protein, putative
Spo13990	Ah24
Spo25219	Heavy meromyosin-like protein, putative
Spo17617	DNA helicase (3.6.4.12)
Spo19547	Unknown protein
Spo14741	Cytochrome P450, putative
Spo10752	(At1g70420/F17O7_4) (F17O7.4)
Spo12551	(MYB-like protein) (Myb domain protein 74)
Spo22390	NAC domain-containing protein 78
Spo10708	F-box family protein
Spo24818	MACPF domain protein
Spo05509	Mannan endo-1,4-beta-mannosidase 7
Spo07261	Unknown protein
Spo25135	(Germin-like protein) (Precursor)
Spo00802	Unknown protein
Spo00098	Kinase superfamily protein
Spo09256	Tyrosine decarboxylase
Spo20307	Disease resistance family protein
Spo03967	Lipase class 3-related protein, putative
Spo07163	Receptor-like kinase
Spo02932	Unknown protein
Spo09330	Transducin/WD-like repeat-protein
Spo05503	P-loop containing nucleoside triphosphate hydrolases superfamily protein
Spo09821	Beta-amylase
Spo07741	Unknown protein
Spo09619	12-oxophytodienoate reductase 3
Spo17641	Protein translocase subunit SecA
Spo04382	Heat shock protein 81-1
Spo05752	Unknown protein
Spo02307	Proteinase inhibitor
Spo20254	Nodulin-like / Major Facilitator Superfamily protein
Spo09303	RB1-inducible coiled-coil protein 1, putative isoform 1
Spo08804	GDSL esterase/lipase 5 (3.1.1.-) (Extracellular lipase 5) (Precursor)
Spo21203	Glyceraldehyde-3-phosphate dehydrogenase (1.2.1.-)
Spo08295	Disease resistance family protein
Spo12268	UDP-glycosyltransferase 1
Spo18320	NADPH-protochlorophyllide oxidoreductase family protein
Spo02563	(Dipeptidyl peptidase IV-like protein) (Prolyl oligopeptidase family protein)
Spo16239	UDP-glycosyltransferase 1
Spo21981	Nuclear pore complex protein
Spo21561	O-acyltransferase WSD1-like protein
Spo02935	(Isoleucyl tRNA synthetase, putative) (6.1.1.5)
Spo05311	Adenine nucleotide alpha hydrolases-like superfamily protein
Spo19598	(Caffeoyl-CoA O-methyltransferase) (2.1.1.104)
Spo10268	(L-ascorbate oxidase) (Precursor)
Spo13165	MADS-box transcription factor
Spo28094	Kunitz trypsin inhibitor
Spo16874	Mitochondrial uncoupling protein 2
Spo02639	Polyketide cyclase/dehydrase and lipid transport superfamily protein
Spo11009	Unknown protein
Spo19029	(2-oxoglutarate (2OG) and Fe(II)-dependent oxygenase superfamily protein, putative)
Spo07089	Vacuolar iron transporter homolog 4 (Protein NODULIN-LIKE 4)
Spo11092	Double Clp-N motif-containing P-loop nucle
Spo14484	Thylakoid lumenal 15.0 kDa protein
Spo05361	GTP-binding family protein
Spo22068	Domain of unknown function (DUF303)
Spo15424	Albugo candida WGS project CAIX00000000 data, strain Ac Nc2, contig AcNc2_CONTIG_79_length_85360
Spo08539	Leucine-rich repeat family protein
Spo15696	Protein OBERON 2 (Potyvirus VPg-interacting protein 1)
Spo07050	40S ribosomal protein S5-2
Spo24498	Xyloglucan endotransglucosylase/hydrolase (2.4.1.207)
Spo01842	Senescence regulator
Spo23818	Folic acid and derivative biosynthetic process
Spo25989	Exostosin family protein
Spo22012	(Monogalactosyldiacylglycerol synthase) (2.4.1.46)
Spo21358	Phosphatidylinositol 3- and 4-kinase ;Ubiquitin family protein
Spo02443	(Kinase, putative) (2.7.11.25)
Spo21108	Ran-binding family protein
Spo13224	GDSL esterase/lipase
Spo02029	Core-2/I-branching beta-1,6-N-acetylglucosaminyltransferase family protein, putative
Spo12688	Unknown protein
Spo08584	FAD-binding Berberine family protein
Spo07484	Protein EXORDIUM-like 5 (Precursor)
Spo01107	Cytochrome P450 family 72 protein
Spo24926	U-box domain-containing protein 4 (6.3.2.-) (Plant U-box protein 4)
Spo20542	Nodulin MtN21 /EamA-like transporter family protein
Spo04330	Plant basic secretory family protein
Spo08542	Acyl:coa ligase acetate-coa synthetase-like protein
Spo10469	GATA zinc finger domain-containing protein 10
Spo24175	acyl-CoA synthetase 5
Spo00050	Serine acetyltransferase
Spo25873	Nudix hydrolase
Spo22860	T-complex protein 1 subunit beta
Spo07269	HOMOSERINE KINASE family protein
Spo26851	(Glycine-rich RNA binding protein 1) (Glycine-rich RNA binding protein 2)
Spo16125	(Histidine-containing phosphotransfer protein, putative) (1.3.1.74)
Spo24524	Lactoylglutathione lyase / glyoxalase I family protein
Spo05657	Sec14p-like phosphatidylinositol transfer family protein
Spo12997	Probable leucine-rich repeat receptor-like protein kinase (2.7.11.1) (Precursor)
Spo17292	Unknown protein
Spo19038	CASP-like protein
Spo03739	Putative E3 ubiquitin-protein ligase XBAT35 (6.3.2.-) (Ankyrin repeat domain and RING finger-containing protein XBAT35) (Protein XB3 homolog 5)
Spo07541	Dead box ATP-dependent RNA helicase, putative
Spo10240	MUTS-like protein 4
Spo06753	Ring finger protein, putative
Spo09709	Unknown protein
Spo23392	Mitochondrial carrier protein
Spo24919	Protein IQ-DOMAIN 1
Spo01148	BnaC08g28920D protein
Spo04153	ATP synthase gamma-subunit
Spo24522	Alpha-galactosidase (3.2.1.22) (Melibiase)
Spo17713	RING/FYVE/PHD zinc finger-containing protein, putative
Spo16873	Maternal effect embryo arrest 59
Spo04864	WD40-repeat containing protein
Spo20633	Unknown protein
Spo25823	BnaA03g18370D protein
Spo11593	Histone H4
Spo11859	MADS box transcription factor
Spo19945	Non-specific lipid-transfer protein
Spo25089	Unknown protein
Spo05053	Ethylene-responsive transcription factor
Spo20041	Eukaryotic aspartyl protease family protein
Spo28152	Histone H4
Spo24297	NAD(P)H dehydrogenase B2
Spo21926	Unknown protein
Spo20483	Ammonium transporter, putative
Spo09346	Probable WRKY transcription factor 33 (WRKY DNA-binding protein 33)
Spo22535	DNA helicase (3.6.4.12)
Spo12298	Glutamine dumper 2, putative
Spo09189	Cyclin A-like protein
Spo04646	P-loop containing nucleoside triphosphate hydrolases superfamily protein
Spo00776	Carboxyl-terminal-processing protease
Spo07858	Unknown protein
Spo08026	Unknown protein
Spo10786	Transmembrane protein, putative
Spo09217	NAD(P)-binding Rossmann-fold superfamily protein
Spo21762	High mobility group B protein 7
Spo21767	Ribosome-inactivating protein PD-L1/PD-L2 (3.2.2.22) (rRNA N-glycosidase PD-L1/PD-L2)
Spo26691	Multidrug resistance protein ABC transporter family protein
Spo04868	BnaA09g36760D protein
Spo16098	GATA transcription factor 9, putative
Spo02824	Eukaryotic aspartyl protease family protein
Spo22584	Isovaleryl-CoA dehydrogenase
Spo10742	RNA recognition motif protein, putative
Spo14391	Vacuolar processing enzyme
Spo28401	Zinc ion binding,nucleic acid binding-like protein
Spo11419	Laccase/Diphenol oxidase family protein
Spo02518	P-loop containing nucleoside triphosphate hydrolases superfamily protein
Spo15176	Proline transporter 2
Spo21332	Auxin repressed/dormancy associated protein
Spo21404	DNA primase (2.7.7.-)
Spo19779	Unknown protein
Spo20120	Inositol-pentakisphosphate 2-kinase
Spo00696	F-box family protein
Spo07426	E3 ubiquitin-protein ligase
Spo19151	(2-oxoglutarate (2OG) and Fe(II)-dependent oxygenase superfamily protein)
Spo24097	Disease resistance protein
Spo09757	Receptor-like protein kinase
Spo04152	Unknown protein
Spo13854	Unknown protein
Spo21741	rRNA N-glycosidase (3.2.2.22)
Spo21935	Isocitrate dehydrogenase [NAD] subunit, mitochondrial (1.1.1.41)
Spo08594	GRAS family transcription factor
Spo10906	Xyloglucan endotransglucosylase/hydrolase (2.4.1.207)
Spo02239	(Seed maturation protein) (Similarity to late embryogenesis abundant protein)
Spo09918	Plant/T1N15-5 protein
Spo04892	Histidine kinase 3
Spo14650	(Thaumatin-like protein) (Precursor)
Spo24453	Catalase (1.11.1.6)
Spo24980	Sec14p-like phosphatidylinositol transfer family protein
Spo21625	Isocitrate lyase (ICL) (Isocitrase) (Isocitratase) (4.1.3.1)
Spo26557	Myo-inositol-1-phosphate synthase
Spo16876	Expansin 2
Spo06534	(DUF223 domain protein) (Replication factor A protein)
Spo20523	Disease resistance-responsive (Dirigent-like protein) family protein, putative
Spo21854	Sulfotransferase (2.8.2.-)
Spo10426	Protein kinase-like protein
Spo04076	Protein kinase putative
Spo06392	Tonoplast intrinsic protein
Spo15030	protein kinase family protein
Spo30045	Pectinesterase (PE) (3.1.1.11) (Pectin methylesterase)
Spo08683	Plant protein of unknown function (DUF868)
Spo02405	F-box/kelch-repeat protein
Spo01117	Protein LHY (MYB-related transcription factor LHY) (Protein LATE ELONGATED HYPOCOTYL)
Spo08149	Heparanase-2, putative
Spo12754	Autophagy-related protein 3
Spo12386	Early light-induced protein, putative
Spo20748	Cytochrome P450-like protein
Spo21183	Cyclin dependent kinase inhibitor, putative
Spo00715	Unknown protein
Spo14470	alpha/beta-Hydrolases superfamily protein
Spo17721	Alpha/beta-Hydrolases superfamily protein
Spo02045	Mini-chromosome maintenance complex-binding protein (MCM-BP) (MCM-binding protein) (Protein E2F TARGET GENE 1)
Spo09736	(Expansin-like protein) (Precursor)
Spo07698	(Poly [ADP-ribose] polymerase, putative) (1.3.1.74)
Spo12490	UDP-glycosyltransferase
Spo00750	Wound-responsive family protein
Spo04515	Vesicle-associated membrane protein, putative
Spo21382	UDP-Glycosyltransferase superfamily protein
Spo13481	H/ACA ribonucleoprotein complex subunit 1-like protein 1, putative, expressed
Spo11386	Adenine phosphoribosyltransferase 1
Spo11612	basic helix-loop-helix (bHLH) DNA-binding superfamily protein
Spo12458	Histone H2B
Spo07395	Carbohydrate esterase plant-like protein
Spo27225	Tubby-like F-box protein
Spo14130	Aluminum induced protein with YGL and LRDR motifs
Spo19204	Strictosidine synthase (4.3.3.2) (Precursor)
Spo08064	Peptidyl-prolyl cis-trans isomerase
Spo10374	Probable leucine-rich repeat receptor-like protein kinase (2.7.11.1) (Precursor)
Spo22164	GRAS family transcription factor, putative
Spo23608	Protein kinase
Spo15422	Translocase of chloroplast (3.6.5.-)
Spo22406	Disease resistance protein RPP8
Spo18517	F-box domain containing protein
Spo22306	31 kDa ribonucleoprotein, chloroplastic
Spo05439	UDP-glycosyltransferase
Spo13221	ABC transporter family protein
Spo04196	(Protein phosphatase 2c, putative) (3.1.3.16)
Spo23381	Tetratricopeptide repeat (TPR)-like superfamily protein
Spo02124	Non-imprinted in Prader-Willi/Angelman syndrome region protein, putative
Spo06677	Ring finger protein, putative
Spo15542	Bzip transcription factor
Spo02635	Malic enzyme
Spo07768	Senescence-associated family protein
Spo02424	Adaptin ear-binding coat-associated protein 1
Spo04717	PAR1 protein
Spo10219	MATE efflux family protein
Spo12889	Arabidopsis thaliana protein of unknown function (DUF821)
Spo11195	ELF4 protein
Spo18182	Unknown protein
Spo22151	Squamosa promoter-binding protein, putative
Spo11613	Unknown protein
Spo15144	Protein phosphatase 2C
Spo03716	Cryptochrome 2
Spo04154	(Starch synthase, putative) (2.4.1.21)
Spo10073	Unknown protein

## Sheet: List of DEGs identified at veg
List of DEGs identified from accessions comparison at vegetative stage
Spo26545	Phosphatidylinositol-3,4,5-trisphosphate 3-phosphatase
Spo09008	Transcription initiation factor TFIID subunit 6
Spo18480	DNA topoisomerase (5.99.1.2)
Spo03973	Inorganic H pyrophosphatase family protein
Spo16626	Cytochrome P450 family 72 protein
Spo19873	T-complex protein 1 subunit delta
Spo19616	Vascular plant one zinc finger transcription factor protein
Spo15781	Probable receptor-like protein kinase (2.7.11.1)
Spo05009	Chlorophyll a-b binding protein 8, chloroplastic (LHCII type I CAB-8) (Precursor)
Spo20894	Interactor of constitutive active ROPs 3 (ROP-interactive partner 5)
Spo25819	Fructokinase-like protein 1
Spo13951	(Chitinase) (3.2.1.14) (Precursor)
Spo17621	Adenine nucleotide alpha hydrolases-like superfamily protein
Spo18152	Prefoldin subunit 2 family protein
Spo16879	Expansin 1
Spo21132	Peptidyl-prolyl cis-trans isomerase (5.2.1.8)
Spo18118	ABC transporter family protein
Spo19437	Cytokinin oxidase/dehydrogenase
Spo20022	Putative ubiquitin-like-specific protease 1B (3.4.22.68)
Spo06403	Signal recognition particle 19 kDa protein
Spo16882	Superoxide dismutase (1.15.1.1)
Spo01664	Recombination initiation defects 3, putative isoform 1
Spo05424	1-deoxy-D-xylulose-5-phosphate synthase
Spo05446	TRICHOME BIREFRINGENCE-LIKE 35
Spo09900	Sugar transporter SWEET
Spo23133	50S ribosomal L9-like protein
Spo26849	Zinc finger-homeodomain protein 1
Spo13776	Malonyl-CoA decarboxylase
Spo15533	Jasmonate-induced protein homolog
Spo19132	Heparanase, putative
Spo16971	Ammonium transporter 1 member 4
Spo19918	Glutathione S-transferase
Spo23326	Unknown protein
Spo05115	Carbohydrate kinase-like protein
Spo07799	Alpha/beta-hydrolases
Spo08171	Glutathione S-transferase tau 9
Spo21438	BED zinc finger ;hAT family dimerisation domain
Spo09083	Unknown protein
Spo27170	F-box/WD-40 repeat-containing protein
Spo23782	UDP-glycosyltransferase 1
Spo10567	Galacturonosyltransferase-like 10
Spo14664	Ataxin-3
Spo21301	Membrane fusion protein Use1
Spo22090	Malate dehydrogenase (1.1.1.37)
Spo03887	Nucleotide-binding site leucine-rich repeat protein
Spo17194	Sulfate transporter, putative
Spo02306	Proteinase inhibitor
Spo09717	Ethphon-induced protein
Spo04748	Peroxidase (1.11.1.7)
Spo22966	Thioesterase family protein
Spo08792	Asparagine synthetase (6.3.5.4)
Spo08839	F-box family protein
Spo09764	Glycine-rich family protein
Spo15192	Protease inhibitor/seed storage/lipid transfer protein family protein
Spo21554	Protein translocase subunit SecA
Spo13793	5'-adenylylsulfate reductase 1
Spo19285	MLO-like protein
Spo13825	Kinesin motor family protein
Spo25856	Sulfurtransferase
Spo13020	BRASSINAZOLE-RESISTANT 1 protein, putative
Spo21294	tRNA-dihydrouridine synthase (1.-.-.-)
Spo05874	Kinase family protein
Spo07352	Protein kinase
Spo25854	Short-chain dehydrogenase-reductase B
Spo17038	Choline-phosphate cytidylyltransferase
Spo00514	Defensin-1 (Precursor)
Spo10783	Glucose-methanol-choline (GMC) oxidoreductase family protein
Spo23632	Cytochrome P450
Spo21346	Nucleotidyltransferase family protein
Spo10348	(Calmodulin 2) (EF hand calcium-binding family protein)
Spo05282	Asterix-like protein
Spo30042	UDP-glycosyltransferase 1
Spo02213	UDP-glycosyltransferase
Spo13026	Transcription factor bZIP
Spo20445	(Beta-glucosidase, putative) (3.2.1.21)
Spo22554	Unknown protein
Spo08555	Tubby-like F-box protein
Spo21767	Ribosome-inactivating protein PD-L1/PD-L2 (3.2.2.22) (rRNA N-glycosidase PD-L1/PD-L2)
Spo12628	Topless-related protein 4
Spo14128	GPI transamidase component Gpi16 subunit-like protein
Spo16340	Pre-mRNA-processing-splicing factor 8
Spo17859	BnaC04g33680D protein
Spo26656	F-box family protein
Spo04537	ACT domain-containing protein
Spo24102	Unknown protein
Spo02751	6,7-dimethyl-8-ribityllumazine synthase (2.5.1.78)
Spo00735	UDP-glucose 4-epimerase family protein
Spo23211	6-phosphogluconate dehydrogenase-like protein
Spo00992	WD repeat phosphoinositide-interacting-like protein
Spo08999	Serine/threonine-protein phosphatase (3.1.3.16)
Spo04506	Unknown protein
Spo11522	Allene oxide synthase
Spo06680	Putative F-box protein PP2-B8 (Protein PHLOEM PROTEIN 2-LIKE B8) (AtPP2-B8)
Spo14825	At2g24100/F27D4.1
Spo04490	Ribonuclease E/G-like protein (RNase E/G-like protein) (3.1.26.-)
Spo04745	Leucine aminopeptidase 3
Spo06822	Alpha-mannosidase (3.2.1.-)
Spo16941	Alcohol dehydrogenase
Spo00854	Mitochondrial import receptor subunit TOM20 (Translocase of outer membrane 20 kDa subunit)
Spo15605	Pentatricopeptide repeat-containing protein, putative
Spo01069	(Protein kinase family protein) (Receptor-like protein kinase)
Spo21670	Amino acid transporter, putative
Spo25342	NAD(P)H-quinone oxidoreductase subunit K, chloroplastic (1.6.5.-) (NAD(P)H dehydrogenase subunit K) (NADH-plastoquinone oxidoreductase subunit K)
Spo08252	AWPM-19-like membrane family protein
Spo23294	Unknown protein
Spo04884	Fasciclin-like arabinogalactan protein 9
Spo09941	Fructokinase
Spo05229	MATE efflux family protein
Spo25219	Heavy meromyosin-like protein, putative
Spo17419	Glycine-rich family protein
Spo02212	UDP-glycosyltransferase
Spo09682	Unknown protein
Spo07014	(Kinase, putative) (2.7.11.25)
Spo01460	Unknown protein
Spo04842	Alpha-amylase (3.2.1.1)
Spo22432	Protease Do-like 9
Spo10939	Xyloglucan endotransglucosylase/hydrolase (2.4.1.207)
Spo11806	Integral membrane protein
Spo12328	Xyloglucan endotransglucosylase/hydrolase (2.4.1.207)
Spo27221	Calcium-dependent lipid-binding domain-containing protein
Spo21191	Cytochrome b5
Spo23962	B3 domain-containing protein
Spo27357	Phosphatidylinositol 3-and 4-kinase family protein with FAT domain
Spo18091	Trichome birefringence-like 6, putative
Spo07254	Unknown protein
Spo13898	Isocitrate lyase
Spo14589	Protein kinase 3
Spo16422	G-protein coupled receptor 1
Spo22916	Heat stress transcription factor
Spo02372	Uridine kinase-like
Spo26063	Major facilitator superfamily protein
Spo08085	Microtubule end binding protein
Spo03105	RNA binding protein-like protein
Spo15473	U5 small nuclear ribonucleoprotein helicase
Spo21854	Sulfotransferase (2.8.2.-)
Spo01667	(BnaA03g09750D protein) (BnaC03g12310D protein)
Spo10426	Protein kinase-like protein
Spo20357	Heavy metal transport/detoxification superfamily protein
Spo22539	Expressed protein
Spo25635	Ribosomal protein S4
Spo26653	S-adenosylmethionine decarboxylase proenzyme (4.1.1.50)
Spo05926	MAP kinase phosphatase 1
Spo16018	(Acidic chitinase) (Acidic endochitinase)
Spo09453	Methylenetetrahydrofolate reductase (1.5.1.20)
Spo21584	2-oxoisovalerate dehydrogenase subunit alpha
Spo22930	BED zinc finger ;hAT family dimerisation domain
Spo14048	F-box family protein
Spo04322	Signal peptidase I (3.4.21.89)
Spo12204	WD40 repeat containing protein
Spo02093	Unknown protein
Spo05519	Cytochrome P450 family protein
Spo23733	UB-like protease 1D
Spo20254	Nodulin-like / Major Facilitator Superfamily protein
Spo09242	UDP-glycosyltransferase 1
Spo00081	40S ribosomal protein S15a
Spo03924	Kelch repeat-containing F-box family protein, putative
Spo11915	Arabidopsis protein of unknown function (DUF241)
Spo17810	Wound-induced protein WIN1 (Precursor)
Spo02033	Unknown protein
Spo25861	Inactive purple acid phosphatase-like protein
Spo11955	Unknown protein
Spo15621	BnaCnng00570D protein
Spo18785	Serine/threonine dehydratase serine racemase
Spo21770	Unknown protein
Spo30001	Unknown protein
Spo02291	(Sugar transporter, putative) (1.3.1.74)
Spo11015	Serine/threonine-protein phosphatase 5
Spo26340	Peroxidase (1.11.1.7)
Spo21769	F-box
Spo07206	50S ribosomal protein L4
Spo07468	DUF538 family protein
Spo22658	Receptor kinase-like protein
Spo08535	Pentatricopeptide repeat-containing family protein
Spo21737	Kinesin-like protein
Spo23185	Methylcrotonyl-CoA carboxylase beta chain family protein
Spo18199	Arabinogalactan-protein
Spo07417	Arginine/serine-rich protein
Spo10790	Pathogen-related protein
Spo16565	Unknown protein
Spo17572	Aminotransferase
Spo25655	Nucleoside diphosphate kinase (2.7.4.6)
Spo22068	Domain of unknown function (DUF303)
Spo15424	Albugo candida WGS project CAIX00000000 data, strain Ac Nc2, contig AcNc2_CONTIG_79_length_85360
Spo07050	40S ribosomal protein S5-2
Spo19591	ER lumen protein retaining receptor
Spo24920	G-box binding factor 3
Spo15800	Phosphoglycerate mutase family protein
Spo06424	Lipid phosphate phosphatase 2 family protein
Spo05073	PAP fibrillin domain protein,expressed protein
Spo18868	Smad/FHA domain protein
Spo05058	RNA helicase family protein
Spo27171	DUF3411 domain protein
Spo06097	DEAD-box ATP-dependent RNA helicase
Spo25614	(Coiled-coil domain-containing protein 25, variant 2) (Coiled-coil domain-containing protein 25, variant 3)
Spo10493	50S ribosomal protein L29

## Sheet: List of DEGs identified at rep
List of DEGs identified from accessions comparison at reproductive stage
Spo01655	Riboflavin biosynthesis protein
Spo23770	Avr9/Cf-9 rapidly elicited protein 75
Spo26129	Protein disulfide-isomerase (5.3.4.1)
Spo00906	Peptidyl-prolyl cis-trans isomerase
Spo18263	GDSL esterase/lipase
Spo03203	mitogen-activated protein kinase 3
Spo04661	Charged multivesicular body protein
Spo13517	DUF3527 domain protein
Spo17905	receptor kinase 1
Spo28224	Chitinase
Spo00622	Zeaxanthin epoxidase, chloroplastic (1.14.13.90)
Spo15781	Probable receptor-like protein kinase (2.7.11.1)
Spo24644	Probable leucine-rich repeat receptor-like protein kinase (2.7.11.1) (Precursor)
Spo17359	Unknown protein
Spo18152	Prefoldin subunit 2 family protein
Spo27091	Polyubiquitin (Ubiquitin) (Precursor)
Spo01912	Alpha/beta-Hydrolases superfamily protein
Spo17802	(Acylamino-acid-releasing enzyme, putative) (3.4.19.1)
Spo24405	SH3-containing GRB2-like protein 3-interacting protein 1
Spo06128	Polypyrimidine tract-binding protein-2-like protein
Spo10600	Cyclin B, putative
Spo22270	Syntaxin, putative
Spo17545	GDSL esterase/lipase
Spo06784	Haloacid dehalogenase-like hydrolase
Spo11570	Defensin
Spo26708	Beta-hexosaminidase (3.2.1.52)
Spo10291	Cyclin/Brf1-like TBP-binding protein
Spo10519	Unknown protein
Spo26849	Zinc finger-homeodomain protein 1
Spo00233	U-box domain-containing protein 4 (6.3.2.-) (Plant U-box protein 4)
Spo14563	E3 ubiquitin-protein ligase
Spo20966	Probable galactinol--sucr SEED IMBIBITION 2 (Raffinose synthase 2)
Spo23326	Unknown protein
Spo16671	40S ribosomal protein S7, putative, expressed
Spo13272	Self-incompatibility protein
Spo06796	Serine/threonine-protein phosphatase 2A regulatory subunit B
Spo08568	RNA polymerase II transcription mediator
Spo10602	Fumarylacetoacetase family protein
Spo15655	Lipoxygenase (1.13.11.-)
Spo17194	Sulfate transporter, putative
Spo26195	BTB/POZ domain-containing protein TNFAIP1 isoform 1
Spo26436	Glycosyl hydrolase family protein with chitinase insertion domain
Spo26895	Chlorophyllase 1
Spo27209	Kinesin-like protein
Spo03958	Albumin-2 protein
Spo22966	Thioesterase family protein
Spo03381	Zinc finger protein 511
Spo07694	MIF4G domain-containing protein / MA3 domain-containing protein
Spo09764	Glycine-rich family protein
Spo08418	RING/FYVE/PHD zinc finger superfamily protein
Spo05074	Pre-mRNA-splicing factor SPF27 homolog (Modifier of SNC1 member 4) (Protein BCAS2 homolog)
Spo02316	Protease inhibitor 1
Spo04113	KHG/KDPG aldolase
Spo09401	receptor kinase 2
Spo21294	tRNA-dihydrouridine synthase (1.-.-.-)
Spo16554	UDP-glycosyltransferase
Spo03938	Nucleotide-binding site leucine-rich repeat protein
Spo12046	receptor kinase 2
Spo15801	MLP-like protein 28
Spo15933	Ubiquitin-activating enzyme E1 2
Spo21125	Putative chaperone protein ClpB2, chloroplastic (ATP-dependent Clp protease ATP-binding subunit ClpB homolog 2) (Casein lytic proteinase B2)
Spo13805	DUF1262 family protein
Spo01177	Receptor-like kinase
Spo10348	(Calmodulin 2) (EF hand calcium-binding family protein)
Spo25118	chloroplast RNA binding
Spo05781	Phosphatase 2C family protein
Spo13026	Transcription factor bZIP
Spo21367	Inner membrane protein OXA1
Spo06362	ATP-dependent Clp protease proteolytic subunit
Spo02010	Domain of Uncharacterized protein function
Spo14128	GPI transamidase component Gpi16 subunit-like protein
Spo00023	(Aspartyl-tRNA synthetase, putative) (6.1.1.12)
Spo20054	Abscisic stress ripening protein, putative
Spo15632	Aldehyde dehydrogenase
Spo17596	Transcription factor bHLH100 (Basic helix-loop-helix protein 100) (AtbHLH100) (bHLH 100) (Transcription factor EN 7) (bHLH transcription factor bHLH100)
Spo27247	Defensin protein
Spo07331	Cysteine-rich receptor-like protein kinase 25
Spo08566	UDP-Glycosyltransferase superfamily protein
Spo23783	UDP-glycosyltransferase
Spo24752	Arginine-rich cyclin 1
Spo20470	Ethylene-responsive transcription factor 2
Spo09186	Zinc-finger protein 1
Spo23054	Protein kinase superfamily protein
Spo25961	Ethylene-responsive transcription factor 5
Spo01417	RuBisCO large subunit-binding protein subunit alpha, chloroplastic (60 kDa chaperonin subunit alpha) (CPN-60 alpha) (Precursor)
Spo17299	Vacuolar proton-inorganic pyrophosphatase
Spo09611	Ubiquitin carboxyl-terminal hydrolase 13
Spo25303	At4g21420p-like protein
Spo19931	BnaA04g15010D protein
Spo16321	(Maternal effect embryo arrest 14-1) (Maternal effect embryo arrest 14-1 protein)
Spo25070	Transmembrane protein, putative
Spo04155	Peroxidase (1.11.1.7)
Spo17598	H/ACA ribonucleoprotein complex non-core subunit NAF1
Spo22440	B3 domain-containing protein
Spo16410	Apoptosis antagonizing transcription factor
Spo03706	Kinesin-like protein
Spo01869	(AT3g29240/MXO21_9) (Genomic DNA, chrom)
Spo12328	Xyloglucan endotransglucosylase/hydrolase (2.4.1.207)
Spo10826	(Ethylene-responsive element binding protein 2) (Ethylene-responsive transcription factor 7)
Spo18028	Fructose-bisphosphate aldolase (4.1.2.13)
Spo18048	RNA binding protein, putative
Spo00705	(Thaumatin-like protein PR-5b) (Precursor)
Spo14116	FASCICLIN-like arabinogalactan protein 17 precursor
Spo23224	ATP synthase subunit alpha, chloroplastic (3.6.3.14) (ATP synthase F1 sector subunit alpha) (F-ATPase subunit alpha)
Spo03563	(NAD(P)-binding rossmann-fold protein) (Short-chain dehydrogenase/reductase SDR)
Spo18091	Trichome birefringence-like 6, putative
Spo01980	(Glucosamine 6-phosphate N-acetyltransferase, putative) (2.3.1.4)
Spo07254	Unknown protein
Spo02372	Uridine kinase-like
Spo09368	Calmodulin-binding protein
Spo13557	Plant protein of unknown function (DUF247)
Spo16640	Arabinogalactan protein 22, putative
Spo21610	Unknown protein
Spo03105	RNA binding protein-like protein
Spo23842	Protein EXORDIUM-like 1 (PHOSPHATE-INDUCED 1) (Precursor)
Spo22539	Expressed protein
Spo11349	Signal recognition particle receptor protein, putative
Spo22390	NAC domain-containing protein 78
Spo21296	Eukaryotic aspartyl protease family protein, putative
Spo06417	P-loop containing nucleoside triphosphate hydrolases superfamily protein
Spo01055	Transducin/WD40 repeat-like superfamily protein
Spo10708	F-box family protein
Spo16407	Cysteine proteinase inhibitor
Spo05939	Regulator of chromosome condensation (RCC1) family protein
Spo07818	FAD-binding berberine family protein
Spo18582	Glutathione peroxidase
Spo00858	Peptide transporter, putative
Spo11671	Calcium-transporting ATPase (3.6.3.8)
Spo03498	Clavaminate synthase-like protein
Spo20201	Survival protein SurE-like phosphatase/nucleotidase
Spo15064	Pyruvate dehydrogenase E1 component beta subunit
Spo02093	Unknown protein
Spo06109	Subtilisin-like serine protease
Spo06789	Exosome complex exonuclease RRP46
Spo11787	SAUR-like auxin-responsive protein family, putative
Spo05880	Nucleolar protein gar2-related isoform 2
Spo14922	Major facilitator superfamily protein
Spo20078	Syntaxin
Spo02033	Unknown protein
Spo21981	Nuclear pore complex protein
Spo25861	Inactive purple acid phosphatase-like protein
Spo19752	SAP domain-containing protein
Spo28001	SOUL heme-binding family protein
Spo01418	60 kDa chaperonin, chloroplastic
Spo26340	Peroxidase (1.11.1.7)
Spo10268	(L-ascorbate oxidase) (Precursor)
Spo17487	26S proteasome regulatory subunit family protein
Spo28227	Endochitinase (3.2.1.14) (Precursor)
Spo24382	Hypersensitive-induced response protein 1
Spo23385	PLATZ transcription factor family protein
Spo24840	Peroxisomal protein PEX19
Spo26866	(Dehydration-responsive element binding factor) (Dehydration-responsive element binding protein)
Spo19830	Exostosin family protein
Spo23242	NADP-dependent alkenal double bond reductase
Spo17302	Mitotic cyclin
Spo26747	UDP-glycosyltransferase 1
Spo14697	Eukaryotic aspartyl protease family protein, putative
Spo21374	Probable WRKY transcription factor 41 (WRKY DNA-binding protein 41)
Spo26407	DNA-directed RNA polymerase (2.7.7.6)
Spo10449	Chloride channel protein
Spo12353	Alpha-soluble NSF attachment protein
Spo22823	(AT5g16250/T21H19_170) (At5g16250/T21H19_170)
Spo24975	Phosphatase-like
Spo24289	BnaA03g38560D protein
Spo23185	Methylcrotonyl-CoA carboxylase beta chain family protein
Spo03820	GDSL esterase/lipase
Spo07399	Protein kinase
Spo08635	Putative transcription factor bHLH056 (Basic helix-loop-helix protein 56) (AtbHLH56) (bHLH 56) (Transcription factor EN 106) (bHLH transcription factor bHLH056)
Spo15034	Unknown protein
Spo16463	Isochorismate synthase
Spo05464	Late embryogenesis abundant (LEA) hydroxyproline-rich glycoprotein family, putative
Spo16565	Unknown protein
Spo25512	Unknown protein
Spo19171	Calcium-binding EF-hand family protein
Spo10755	(H0815C01.3 protein) (H0818E04.24 protein)
Spo17771	BnaC03g30600D protein
Spo03208	Multicopper oxidase LPR1 (1.-.-.-) (Protein LOW PHOSPHATE ROOT 1) (Precursor)
Spo22874	Transcription initiation factor TFIID subunit 1-A
Spo16343	Serine/threonine-protein kinase SMG1
Spo27129	RNA-binding protein, putative isoform 1
Spo24484	3-isopropylmalate dehydratase, large subunit
Spo06424	Lipid phosphate phosphatase 2 family protein
Spo21476	Ribulose bisphosphate carboxylase small chain (4.1.1.39)
Spo14099	Monothiol glutaredoxin-S11
Spo23177	Peroxidase (1.11.1.7)
Spo12508	Unknown protein
Spo19494	Probable WRKY transcription factor 41 (WRKY DNA-binding protein 41)
Spo25416	Pectinesterase (PE) (3.1.1.11) (Pectin methylesterase)
Spo08211	Unknown protein
Spo20371	Elongation factor 1-alpha
Spo00479	Unknown protein
Spo16583	C2H2 and C2HC zinc fingers superfamily protein
Spo18548	Tonoplast monosaccharide transporter 2
Spo11512	Guanine nucleotide-binding protein alpha-2 subunit
Spo17077	COP9 signalosome complex subunit 8
Spo19694	Calcium binding protein
Spo05482	Alpha/beta-hydrolase superfamily protein
Spo24671	Unknown protein
Spo16408	Cysteine proteinase inhibitor (Cystatin)
Spo02469	Topless-related protein 3
Spo22668	(Kinase, putative) (2.7.11.1)
Spo27272	Alpha-L-arabinofuranosidase
Spo24524	Lactoylglutathione lyase / glyoxalase I family protein
Spo06087	IQ-domain 6
Spo20982	F-box family protein
Spo07799	Alpha/beta-hydrolases
Spo03142	Unknown protein
Spo08822	Receptor-like protein kinase
Spo25726	Polyvinylalcohol dehydrogenase-like protein
Spo14838	Beta-glucosidase 12
Spo03304	Phosphopantothenoylcysteine decarboxylase
Spo03462	sodium/calcium exchanger family protein / calcium-binding EF hand family protein
Spo19721	Alpha-amylase (3.2.1.1)
Spo21663	Cytochrome P450 family protein
Spo23357	Phosphomevalonate kinase
Spo03887	Nucleotide-binding site leucine-rich repeat protein
Spo21271	Repressor of RNA polymerase III transcription MAF1
Spo22885	receptor kinase 2
Spo08769	Phosphatase 2C family protein
Spo09717	Ethphon-induced protein
Spo12003	Non-specific phospholipase C2
Spo08839	F-box family protein
Spo25064	BED zinc finger,hAT family dimerization domain
Spo08605	(AT4g27310/M4I22_120) (At1g13990/F16A14.28)
Spo10090	ABC-type transport system protein
Spo28173	Bifunctional inhibitor/lipid-transfer protein/seed storage 2S albumin superfamily protein
Spo11186	Zinc finger CCCH domain-containing protein 29
Spo13939	Plant protein of unknown function (DUF936)
Spo17921	RNA recognition motif-containing family protein
Spo12034	Unknown protein
Spo13825	Kinesin motor family protein
Spo23010	Bifunctional inhibitor/lipid-transfer protein/seed storage 2S albumin superfamily protein
Spo09346	Probable WRKY transcription factor 33 (WRKY DNA-binding protein 33)
Spo04646	P-loop containing nucleoside triphosphate hydrolases superfamily protein
Spo16366	Cellulose synthase-like D5
Spo16849	NAD(P)-binding Rossmann-fold superfamily protein
Spo30042	UDP-glycosyltransferase 1
Spo23780	Protein EXORDIUM-like 1 (PHOSPHATE-INDUCED 1) (Precursor)
Spo25831	Disease resistance protein
Spo16340	Pre-mRNA-processing-splicing factor 8
Spo14085	Albugo candida WGS project CAIX00000000 data, strain Ac Nc2, contig AcNc2_CONTIG_133_length_61784
Spo02824	Eukaryotic aspartyl protease family protein
Spo16955	Glutaredoxin-C5
Spo00735	UDP-glucose 4-epimerase family protein
Spo05968	3-oxoacyl-reductase
Spo28027	Eukaryotic aspartyl protease family protein, putative
Spo06674	Unknown protein
Spo07337	receptor kinase 3
Spo22673	Potassium transporter
Spo24664	Cysteine synthase (2.5.1.47)
Spo16941	Alcohol dehydrogenase
Spo09957	Hydroxyproline-rich glycoprotein family protein, putative
Spo25342	NAD(P)H-quinone oxidoreductase subunit K, chloroplastic (1.6.5.-) (NAD(P)H dehydrogenase subunit K) (NADH-plastoquinone oxidoreductase subunit K)
Spo12463	Unknown protein
Spo15145	Poly(A) RNA polymerase GLD2-like protein
Spo01174	Disease resistance protein
Spo19241	Protein EXECUTER 2, chloroplastic (AtEX2) (Precursor)
Spo28208	Endonuclease/exonuclease/phosphatase family protein
Spo26308	(3-hydroxyacyl-CoA dehydrogenase family protein) (3-hydroxybutyryl-CoA dehydrogenase-like protein)
Spo09682	Unknown protein
Spo08594	GRAS family transcription factor
Spo01460	Unknown protein
Spo22432	Protease Do-like 9
Spo06220	Ethylene-responsive transcription factor 10
Spo11806	Integral membrane protein
Spo22916	Heat stress transcription factor
Spo19108	Unknown protein
Spo26566	Like-COV protein
Spo09995	Protein TIFY 3B (Jasmonate ZIM domain-containing protein 12)
Spo24504	Pectinesterase (PE) (3.1.1.11) (Pectin methylesterase)
Spo16876	Expansin 2
Spo01667	(BnaA03g09750D protein) (BnaC03g12310D protein)
Spo13949	Chitinase
Spo25635	Ribosomal protein S4
Spo08667	Wall-associated receptor kinase-like protein
Spo11580	Unknown protein
Spo24633	50S ribosomal protein L19, chloroplastic (CL19) (Precursor)
Spo25195	Probable leucine-rich repeat receptor-like protein kinase (2.7.11.1) (Precursor)
Spo26653	S-adenosylmethionine decarboxylase proenzyme (4.1.1.50)
Spo02581	Dbj|BAA92731.1
Spo24942	Disease resistance protein RGA4
Spo15975	Unknown protein
Spo16018	(Acidic chitinase) (Acidic endochitinase)
Spo25771	SNF1-related protein kinase regulatory subunit gamma-1-like protein
Spo14048	F-box family protein
Spo05002	Unknown protein
Spo20026	Regulator of Vps4 activity in the MVB pathway protein
Spo14774	(UDP-glucosyltransferase) (UDP-glycosyltransferase 1)
Spo17221	Oxidoreductase/ transition metal ion binding protein
Spo03940	Disease resistance protein
Spo16514	Unknown protein
Spo00611	Xyloglucan endotransglucosylase/hydrolase (2.4.1.207)
Spo08927	Unknown protein
Spo12392	F-box family protein
Spo03449	Unknown protein
Spo17892	Cellulase containing protein, expressed
Spo20640	Conserved hypothetical plastid protein Ycf54
Spo18785	Serine/threonine dehydratase serine racemase
Spo04886	(AT3g20300/MQC12_5) (Extracellular ligand-gated ion channel protein)
Spo07369	Peroxidase (1.11.1.7)
Spo24837	Coatomer subunit gamma
Spo21558	Histone-lysine N-methyltransferase (2.1.1.43)
Spo01381	Pigment defective 320 protein
Spo11086	Multidrug resistance protein ABC transporter family protein
Spo02886	Cyclin B-like protein
Spo09275	Glucan endo-1,3-beta-glucosidase 8 (3.2.1.39) ((1->3)-beta-glucan endohydrolase 8) ((1->3)-beta-glucanase 8) (Beta-1,3-endoglucanase 8) (Beta-1,3-glucanase 8) (Precursor)
Spo19902	Protein kinase
Spo17712	Pentatricopeptide repeat-containing protein, putative
Spo00155	Superoxide dismutase (1.15.1.1)
Spo18575	Protein translation factor SUI1
Spo20929	S-adenosyl-L-methionine-dependent methyltransferases superfamily protein
Spo02226	N-(5-phosphoribosyl)anthranilate isomerase
Spo04196	(Protein phosphatase 2c, putative) (3.1.3.16)
Spo13833	Calmodulin-binding protein 60-C
Spo03858	Unknown protein
Spo21933	Flavin-containing monooxygenase (1.-.-.-)
Spo02635	Malic enzyme
Spo06236	Protein kinase
Spo09263	alpha/beta-Hydrolases superfamily protein
Spo12015	Las1-like family protein
Spo02424	Adaptin ear-binding coat-associated protein 1
Spo19591	ER lumen protein retaining receptor
Spo19888	Probable WRKY transcription factor 40 (WRKY DNA-binding protein 40)
Spo18182	Unknown protein
Spo04466	C2H2-like zinc finger protein, putative
Spo03939	Disease resistance protein
Spo05028	S-adenosyl-L-methionine-dependent methyltransferase superfamily protein
Spo05058	RNA helicase family protein
Spo24998	Squamosa promoter-binding protein, putative
Spo10550	Acyl-CoA N-acyltransferase with RING/FYVE/PHD-type zinc finger protein
Spo23571	Protein-tyrosine-phosphatase (3.1.3.48)
Spo07879	Beta-galactosidase (3.2.1.23)
Spo10493	50S ribosomal protein L29
